# Supplementary material for: RNA-Seq based selection signature analysis for identifying genomic footprints associated with the fat-tail phenotype in sheep
Source: Front Vet Sci. 2024 Sep 30;11:1415027. doi: 10.3389/fvets.2024.1415027 (PMC11471730; doi:10.3389/fvets.2024.1415027)
Supplement: Supplementary file 2 [file Table_1.XLSX]

## Sheet: Sheet1
Supplementary Table S1. Summary of the number of reads and mapping rate per sample of the included studies.
Sample	Clean_reads	Uniquely_mapped_reads	Multi_mapped_reads	%Mapped_reads		G1= Fat-Tailed
Stu1_G1_Sample1	26277387	24182793	1216643	0.966589		G2=Thin-Tailed
Stu1_G1_Sample2	20075780	17462157	722994	0.905825
Stu1_G1_Sample3	20428338	17701294	731463	0.902313
Stu1_G1_Sample4	18061047	15047702	1265184	0.903208
Stu2_G1_Sample1	22280792	19059681	685202	0.886184
Stu2_G1_Sample2	10834151	9483829	440257	0.916
Stu2_G1_Sample3	21942394	20759243	476400	0.967791
Stu3_G1_Sample1	37785340	28632223	3430142	0.84854
Stu3_G1_Sample2	44239404	32111288	4444570	0.826319
Stu3_G1_Sample3	41679856	29876743	2278615	0.771484
Stu4_G1_Sample1	21752930	19879367	702447	0.946163
Stu4_G1_Sample2	22576805	19935486	967518	0.925862
Stu4_G1_Sample3	21192321	19521505	724747	0.955358
Stu5_G1_Sample1	35072350	31409581	2065111	0.954447
Stu5_G1_Sample2	29222160	23692363	2672054	0.902206
Stu5_G1_Sample3	26097149	23228182	2053348	0.968747
Stu6_G1_Sample1	22607006	20714655	818273	0.952489
Stu6_G1_Sample2	25517450	23530360	894959	0.957201
Stu6_G1_Sample3	21878057	20326589	972153	0.973521
Stu7_G1_Sample1	22339935	20949775	1040553	0.984351
Stu7_G1_Sample2	22322586	20955085	1007090	0.983854
Stu7_G1_Sample3	21557389	20350131	887545	0.985169
Stu1_G2_Sample1	22288415	20173372	893395	0.945189
Stu1_G2_Sample2	20164468	18018411	618191	0.92423
Stu1_G2_Sample3	26926287	24185071	1338111	0.947891
Stu1_G2_Sample4	20532108	18619780	728320	0.942334
Stu2_G2_Sample1	7542288	6200193	382314	0.872747
Stu2_G2_Sample2	21273478	15317146	1427384	0.787108
Stu2_G2_Sample3	22167327	19005688	548604	0.882122
Stu3_G2_Sample1	50084084	35182006	3734237	0.777018
Stu3_G2_Sample2	40410922	30299043	3431911	0.834699
Stu3_G2_Sample3	41630523	31985581	3143511	0.84383
Stu4_G2_Sample1	20946331	19200842	758159	0.952864
Stu4_G2_Sample2	21173235	19199919	756958	0.942552
Stu4_G2_Sample3	26850693	24333529	939630	0.941248
Stu5_G2_Sample1	30162785	27113749	2015904	0.965748
Stu5_G2_Sample2	23882870	20792281	2237689	0.964288
Stu5_G2_Sample3	25861738	22823220	2077636	0.962845
Stu6_G2_Sample1	21948868	20613026	815689	0.976302
Stu6_G2_Sample2	23952922	21862538	906952	0.950593
Stu6_G2_Sample3	21434341	19348994	1137530	0.95578
Stu6_G2_Sample4	21658708	19898806	1043054	0.966903
Stu7_G2_Sample1	21610147	20368080	908059	0.984544
Stu7_G2_Sample2	21562125	20274120	929587	0.983377
Stu7_G2_Sample3	21508810	20241619	905516	0.983185
