# Supplementary material for: RNA-Seq based selection signature analysis for identifying genomic footprints associated with the fat-tail phenotype in sheep
Source: Front Vet Sci. 2024 Sep 30;11:1415027. doi: 10.3389/fvets.2024.1415027 (PMC11471730; doi:10.3389/fvets.2024.1415027)
Supplement: Supplementary file 3 [file Table_2.XLSX]

## Sheet: Sheet1
Supplementary Table S2. Details of the identified SNPs per sample after using our filtering pipeline.
Sample	Transitions	Transversions	All
Stu1_G1_Sample1	41211	13249	54460		G1= Fat-Tailed
Stu1_G1_Sample2	29758	9172	38930		G2=Thin-Tailed
Stu1_G1_Sample3	35481	10780	46261
Stu1_G1_Sample4	2618	946	3564
Stu2_G1_Sample1	19935	5693	25628
Stu2_G1_Sample2	1478	437	1915
Stu2_G1_Sample3	7041	2007	9048
Stu3_G1_Sample1	203716	79545	283261
Stu3_G1_Sample2	206509	80802	287311
Stu3_G1_Sample3	215773	84288	300061
Stu4_G1_Sample1	79247	25443	104690
Stu4_G1_Sample2	59140	19516	78656
Stu4_G1_Sample3	75845	24272	100117
Stu5_G1_Sample1	75076	24560	99636
Stu5_G1_Sample2	15678	5817	21495
Stu5_G1_Sample3	48010	16260	64270
Stu6_G1_Sample1	65387	20939	86326
Stu6_G1_Sample2	60564	19315	79879
Stu6_G1_Sample3	50801	17113	67914
Stu7_G1_Sample1	68164	22403	90567
Stu7_G1_Sample2	75539	24970	100509
Stu7_G1_Sample3	91694	30232	121926
Stu1_G2_Sample1	40128	12582	52710
Stu1_G2_Sample2	35180	10464	45644
Stu1_G2_Sample3	41356	13469	54825
Stu1_G2_Sample4	40926	12406	53332
Stu2_G2_Sample1	303	60	363
Stu2_G2_Sample2	43	7	50
Stu2_G2_Sample3	18510	5261	23771
Stu3_G2_Sample1	259395	102078	361473
Stu3_G2_Sample2	231541	91303	322844
Stu3_G2_Sample3	363190	143633	506823
Stu4_G2_Sample1	74447	24339	98786
Stu4_G2_Sample2	60617	18980	79597
Stu4_G2_Sample3	65773	21174	86947
Stu5_G2_Sample1	61927	20492	82419
Stu5_G2_Sample2	23940	8464	32404
Stu5_G2_Sample3	45009	15151	60160
Stu6_G2_Sample1	70041	23083	93124
Stu6_G2_Sample2	61139	19628	80767
Stu6_G2_Sample3	21587	7513	29100
Stu6_G2_Sample4	28560	9747	38307
Stu7_G2_Sample1	109567	36055	145622
Stu7_G2_Sample2	95971	31971	127942
Stu7_G2_Sample3	91309	30661	121970

## Sheet: Sheet3
Sample	Transitions	Transversions	All
Stu1_G1_Sample1	318134	117671	435805
Stu1_G1_Sample2	278144	103060	381204
Stu1_G1_Sample3	296049	109438	405487
Stu1_G1_Sample4	158405	59932	218337
Stu2_G1_Sample1	258216	94908	353124
Stu2_G1_Sample2	150606	56550	207156
Stu2_G1_Sample3	189614	70285	259899
Stu3_G1_Sample1	310079	114736	424815
Stu3_G1_Sample2	315241	116274	431515
Stu3_G1_Sample3	319605	118617	438222
Stu4_G1_Sample1	347002	128765	475767
Stu4_G1_Sample2	316659	117632	434291
Stu4_G1_Sample3	345299	128263	473562
Stu5_G1_Sample1	367066	136205	503271
Stu5_G1_Sample2	251316	93857	345173
Stu5_G1_Sample3	324729	121291	446020
Stu6_G1_Sample1	345999	128292	474291
Stu6_G1_Sample2	336487	124570	461057
Stu6_G1_Sample3	314073	116791	430864
Stu7_G1_Sample1	322712	119712	442424
Stu7_G1_Sample2	334112	124023	458135
Stu7_G1_Sample3	350960	130106	481066
Stu1_G2_Sample1	320586	119236	439822
Stu1_G2_Sample2	287443	106177	393620
Stu1_G2_Sample3	316237	117754	433991
Stu1_G2_Sample4	304205	112300	416505
Stu2_G2_Sample1	132462	50437	182899
Stu2_G2_Sample2	124740	47547	172287
Stu2_G2_Sample3	246619	90579	337198
Stu3_G2_Sample1	327346	121379	448725
Stu3_G2_Sample2	320762	118562	439324
Stu3_G2_Sample3	377085	139888	516973
Stu4_G2_Sample1	333390	123732	457122
Stu4_G2_Sample2	311096	115198	426294
Stu4_G2_Sample3	318623	118269	436892
Stu5_G2_Sample1	353851	131663	485514
Stu5_G2_Sample2	276154	103283	379437
Stu5_G2_Sample3	319035	118686	437721
Stu6_G2_Sample1	335845	124540	460385
Stu6_G2_Sample2	338674	125642	464316
Stu6_G2_Sample3	270672	100806	371478
Stu6_G2_Sample4	282778	105748	388526
Stu7_G2_Sample1	389288	143320	532608
Stu7_G2_Sample2	360467	133507	493974
Stu7_G2_Sample3	350401	129789	480190
