# Supplementary material for: RNA-Seq based selection signature analysis for identifying genomic footprints associated with the fat-tail phenotype in sheep
Source: Front Vet Sci. 2024 Sep 30;11:1415027. doi: 10.3389/fvets.2024.1415027 (PMC11471730; doi:10.3389/fvets.2024.1415027)
Supplement: Supplementary file 4 [file Table_3.XLSX]

## Sheet: All
Supplementary Table S3. List of the genomic regions detected as selection signatures. The identified regions (from 1 to 92) are given in column "Reg" and displayed in different colors.
CHROM	POS	ID	Reg	FST (Wright)	FST (Teta)	REF	ALT	Genes	LitRev, Nu of studies that reported this gene in selective signature region in fat vs thin	Stu1_G1_Sample1	Stu1_G1_Sample2	Stu1_G1_Sample3	Stu1_G1_Sample4	Stu2_G1_Sample1	Stu2_G1_Sample2	Stu2_G1_Sample3	Stu3_G1_Sample1	Stu3_G1_Sample2	Stu3_G1_Sample3	Stu4_G1_Sample1	Stu4_G1_Sample2	Stu4_G1_Sample3	Stu5_G1_Sample1	Stu5_G1_Sample2	Stu5_G1_Sample3	Stu6_G1_Sample1	Stu6_G1_Sample2	Stu6_G1_Sample3	Stu7_G1_Sample1	Stu7_G1_Sample2	Stu7_G1_Sample3	Stu1_G2_Sample1	Stu1_G2_Sample2	Stu1_G2_Sample3	Stu1_G2_Sample4	Stu2_G2_Sample1	Stu2_G2_Sample2	Stu2_G2_Sample3	Stu3_G2_Sample1	Stu3_G2_Sample2	Stu3_G2_Sample3	Stu4_G2_Sample1	Stu4_G2_Sample2	Stu4_G2_Sample3	Stu5_G2_Sample1	Stu5_G2_Sample2	Stu5_G2_Sample3	Stu6_G2_Sample1	Stu6_G2_Sample2
1	44596378	1:44596378	1	0.162952	0.251333	G	T	SGIP1	1	0|0	1|1	0|0	0|0	0|0	0|0	0|0	0|0	0|0	0|0	0|0	0|0	1|1	1|1	0|0	1|1	0|0	0|0	0|0	1|1	1|0	0|0	1|1	1|1	0|0	0|0	0|0	0|0	0|0	1|1	1|0	1|1	0|1	1|1	1|1	1|1	1|1	1|1	0|0	1|1
1	44596448	1:44596448	1	0.180415	0.277004	T	C	SGIP1	1	0|0	1|1	0|0	0|0	0|0	0|0	0|0	0|0	0|0	0|0	0|0	0|0	1|1	1|1	0|0	1|1	0|0	0|0	0|0	1|1	1|0	0|0	1|1	1|1	0|0	0|0	0|0	0|0	0|0	1|1	1|0	1|1	1|1	1|1	1|1	1|1	1|1	1|1	0|0	1|1
1	44601935	1:44601935	1	0.164263	0.251682	T	C	SGIP1	1	0|0	1|1	0|0	0|0	1|1	1|1	1|1	0|0	0|0	1|0	1|0	0|0	1|1	1|1	0|0	1|1	0|0	0|0	0|0	1|1	0|0	0|0	1|1	1|1	0|0	0|0	1|1	1|1	1|1	1|1	1|1	1|1	1|1	1|1	1|1	1|1	1|1	1|1	0|0	1|1
1	44601973	1:44601973	1	0.160079	0.24518	C	T	SGIP1	1	1|1	1|1	0|0	1|1	1|1	1|1	1|1	0|0	0|0	1|0	0|1	1|1	1|1	1|1	1|1	1|1	0|0	1|1	0|0	1|1	0|0	0|0	1|1	1|1	0|0	1|1	1|1	1|1	1|1	1|1	1|1	1|1	1|1	1|1	1|1	1|1	1|1	1|1	1|1	1|1
1	44603084	1:44603084	1	0.164263	0.251682	T	A	SGIP1	1	0|0	1|1	0|0	0|0	1|1	1|1	1|1	0|0	0|0	1|0	1|0	0|0	1|1	1|1	0|0	1|1	0|0	0|0	0|0	1|1	0|0	0|0	1|1	1|1	0|0	0|0	1|1	1|1	1|1	1|1	1|1	1|1	1|1	1|1	1|1	1|1	1|1	1|1	0|0	1|1
1	44603163	1:44603163	1	0.207122	0.315489	A	G	SGIP1	1	0|0	1|1	0|0	0|0	1|1	1|1	1|1	0|0	0|0	1|0	0|1	0|0	1|1	1|1	0|0	1|1	0|0	0|0	0|0	1|1	0|0	0|0	1|1	1|1	0|0	0|0	1|1	1|1	1|1	1|1	1|1	1|1	1|1	1|1	1|1	1|1	1|1	1|1	1|0	1|1
1	44604173	1:44604173	1	0.188728	0.287785	A	G	SGIP1	1	0|0	1|1	0|0	0|0	1|1	1|1	1|1	0|0	0|0	1|0	1|1	0|0	1|1	1|1	0|0	1|1	0|0	0|0	0|0	1|1	0|0	0|0	1|1	1|1	0|0	0|0	1|1	1|1	1|1	1|1	1|1	1|1	1|1	1|1	1|1	1|1	1|1	1|1	1|0	1|1
1	44604184	1:44604184	1	0.188728	0.287785	T	C	SGIP1	1	0|0	1|1	0|0	0|0	1|1	1|1	1|1	0|0	0|0	1|0	1|1	0|0	1|1	1|1	0|0	1|1	0|0	0|0	0|0	1|1	0|0	0|0	1|1	1|1	0|0	0|0	1|1	1|1	1|1	1|1	1|1	1|1	1|1	1|1	1|1	1|1	1|1	1|1	1|0	1|1
1	44604265	1:44604265	1	0.17116	0.264356	C	T	SGIP1	1	0|0	1|1	0|0	0|0	1|1	1|1	1|1	1|0	1|0	1|0	0|0	0|1	1|1	1|1	0|0	1|1	0|0	0|0	0|0	1|1	0|0	0|0	1|1	1|1	0|0	0|0	1|1	1|1	1|1	1|1	1|1	1|1	1|1	1|1	1|1	1|1	1|1	1|1	1|0	1|1
1	44604561	1:44604561	1	0.167266	0.258273	G	A	SGIP1	1	0|0	1|1	0|0	0|0	1|1	1|1	1|1	0|0	1|0	1|0	0|0	0|1	1|1	1|1	0|0	1|1	0|0	0|0	0|0	1|1	0|0	0|0	1|1	1|1	0|0	0|0	1|1	1|1	1|1	1|1	1|1	1|1	1|1	1|1	1|1	1|1	1|1	1|1	0|0	1|1
1	44606800	1:44606800	1	0.147525	0.226484	A	T	SGIP1	1	0|0	1|1	0|0	0|0	1|1	1|1	1|1	0|0	1|0	0|0	1|0	0|0	1|1	1|1	0|0	1|1	0|0	0|0	0|0	1|1	1|0	0|0	1|1	1|1	0|0	0|0	1|1	1|1	1|1	1|1	1|1	1|1	1|1	1|1	1|1	1|1	1|1	1|1	0|0	1|1
1	45968430	1:45968430	2	0.162952	0.262085	C	A	WLS	1	0|1	1|0	1|1	1|0	1|1	1|1	1|1	0|1	1|1	1|1	1|1	0|1	1|1	0|0	1|1	1|1	1|1	1|1	1|1	0|1	1|0	0|0	1|0	0|0	0|0	0|0	0|0	1|1	0|0	1|0	0|0	0|0	1|0	0|1	0|1	1|1	1|0	1|0	1|0	0|0
1	45968513	1:45968513	2	0.178865	0.286947	G	A	WLS	1	0|1	1|0	1|1	1|0	1|1	1|1	1|1	0|1	1|1	1|0	1|1	0|1	1|1	0|0	1|1	1|1	1|1	1|1	1|1	0|1	1|0	0|0	1|0	0|0	0|0	0|0	0|0	1|1	0|0	1|0	0|0	0|0	0|1	0|1	0|1	1|1	1|0	1|0	1|0	0|0
1	45968532	1:45968532	2	0.19714	0.311242	C	T	WLS	1	0|1	1|0	1|1	1|0	1|1	1|1	1|1	0|1	1|1	1|0	1|1	0|0	1|1	0|0	1|1	1|1	1|1	1|1	1|1	0|1	1|0	0|0	1|0	0|0	0|0	0|0	0|0	1|1	0|0	1|0	0|0	0|0	0|1	0|0	0|0	1|1	1|0	1|0	1|0	0|0
1	45968587	1:45968587	2	0.19714	0.311242	C	T	WLS	1	0|1	1|0	1|1	1|0	1|1	1|1	1|1	0|1	1|1	1|0	1|1	0|0	1|1	0|0	1|1	1|1	1|1	1|1	1|1	0|1	1|0	0|0	1|0	0|0	0|0	0|0	0|0	1|1	0|0	1|0	0|0	0|0	0|1	0|0	0|0	1|1	1|0	1|0	1|0	0|0
1	45968938	1:45968938	2	0.19714	0.311242	A	T	WLS	1	0|1	1|0	1|1	1|0	1|1	1|1	1|1	0|1	1|1	1|0	1|1	0|0	1|1	0|0	1|1	1|1	1|1	1|1	1|1	0|1	1|0	0|0	1|0	0|0	0|0	0|0	0|0	1|1	0|0	1|0	0|0	0|0	0|1	0|0	0|0	1|1	1|0	1|0	1|0	0|0
1	45970906	1:45970906	2	0.159605	0.256843	G	C	WLS	1	0|1	1|0	1|1	1|0	1|1	1|1	1|1	0|0	0|1	1|0	1|1	0|1	1|1	0|0	1|1	1|1	1|1	1|1	1|1	0|1	1|0	0|0	1|0	0|0	0|0	0|0	0|0	1|1	0|0	0|0	0|0	0|0	0|1	0|1	0|1	1|1	1|0	1|0	1|0	0|0
1	45972689	1:45972689	2	0.178031	0.283943	T	C	WLS	1	0|1	1|0	1|1	1|0	1|1	1|1	1|1	0|0	0|1	1|1	1|1	0|1	1|1	0|0	1|1	1|1	1|1	1|1	1|1	0|1	1|0	0|0	1|0	0|0	0|0	0|0	0|0	1|1	0|0	0|0	0|0	0|0	0|1	0|1	0|1	1|1	1|0	1|0	1|0	0|0
1	45972696	1:45972696	2	0.178031	0.283943	G	A	WLS	1	0|1	1|0	1|1	1|0	1|1	1|1	1|1	0|0	0|1	1|1	1|1	0|1	1|1	0|0	1|1	1|1	1|1	1|1	1|1	0|1	1|0	0|0	1|0	0|0	0|0	0|0	0|0	1|1	0|0	0|0	0|0	0|0	0|1	0|1	0|1	1|1	1|0	1|0	1|0	0|0
1	45975157	1:45975157	2	0.159605	0.256843	T	C	WLS	1	0|1	1|0	1|1	1|0	1|1	1|1	1|1	0|0	0|1	1|0	1|1	0|1	1|1	0|0	1|1	1|1	1|1	1|1	1|1	0|1	1|0	0|0	0|0	0|0	0|0	0|0	0|0	1|1	0|0	1|0	0|0	0|0	0|1	0|1	0|1	1|1	1|0	1|0	1|0	0|0
1	45976154	1:45976154	2	0.159605	0.256843	T	G	WLS	1	0|1	1|0	1|1	1|0	1|1	1|1	1|1	0|0	0|1	1|0	1|1	0|1	1|1	0|0	1|1	1|1	1|1	1|1	1|1	0|1	1|0	0|0	0|0	0|0	0|0	0|0	0|0	1|1	0|0	1|0	0|0	0|0	0|1	0|1	0|1	1|1	1|0	1|0	1|0	0|0
1	93641826	1:93641826	3	0.207515	0.323705	T	G	ENSOARG00020012190		1|1	1|1	1|1	0|0	0|1	0|0	0|0	1|1	0|0	1|1	1|0	1|1	0|0	0|0	1|1	1|1	1|0	0|0	1|0	0|0	1|0	1|0	0|0	1|0	0|0	0|0	0|0	0|0	0|0	0|0	0|0	0|0	0|0	0|0	0|0	1|0	0|0	0|0	0|0	1|0
1	93642744	1:93642744	3	0.207515	0.323705	A	G	ENSOARG00020012190		1|1	1|1	1|1	0|0	0|1	0|0	0|0	1|1	0|0	1|1	1|1	1|1	0|0	0|0	1|1	1|0	1|0	0|0	1|0	0|0	1|0	1|0	0|0	0|0	0|0	0|0	0|0	0|0	0|0	0|0	0|0	0|0	0|0	0|0	0|0	1|0	0|0	0|0	0|0	1|0
1	93643397	1:93643397	3	0.17116	0.268265	A	G	ENSOARG00020012190		0|0	0|0	0|0	1|1	1|0	1|1	1|1	0|0	1|1	0|0	0|0	0|0	1|1	1|1	0|0	0|0	0|1	1|1	0|0	1|1	0|1	0|1	1|1	0|1	1|1	1|1	1|1	1|1	1|1	1|1	1|1	0|0	1|1	1|1	1|1	0|1	1|1	1|1	1|1	0|1
1	93643495	1:93643495	3	0.154397	0.243588	C	G	ENSOARG00020012190		0|0	0|0	0|0	1|1	1|0	1|1	1|1	0|0	1|1	0|0	0|0	0|0	1|1	1|1	0|0	0|1	0|1	1|1	0|0	1|1	0|1	0|1	1|1	0|1	1|1	1|1	1|1	1|1	1|1	1|1	1|1	0|0	1|1	1|1	1|1	0|1	1|1	1|1	1|1	0|1
1	93643608	1:93643608	3	0.159237	0.253567	A	G	ENSOARG00020012190		0|0	0|0	0|0	1|1	1|0	1|1	1|1	0|0	1|1	0|0	0|0	0|0	1|1	1|1	0|0	0|1	0|1	1|1	0|1	1|1	0|1	0|1	1|1	0|1	1|1	1|1	1|1	1|1	1|1	1|1	1|1	0|1	1|1	1|1	1|1	0|1	1|1	1|1	1|1	0|1
1	93648488	1:93648488	3	0.172655	0.27302	T	C	ENSOARG00020012190		1|1	1|1	1|0	0|0	0|1	0|0	0|0	1|1	0|0	1|1	1|1	1|1	1|0	0|0	1|1	0|0	1|0	0|0	1|0	0|0	1|0	0|0	0|0	1|0	0|0	0|0	0|0	0|0	0|0	0|0	0|0	0|0	0|0	0|0	0|0	0|0	0|0	0|0	0|0	1|0
1	93648553	1:93648553	3	0.172655	0.27302	T	C	ENSOARG00020012190		1|1	1|1	1|0	0|0	0|1	0|0	0|0	1|1	0|0	1|1	1|1	1|1	1|0	0|0	1|1	0|0	1|0	0|0	1|0	0|0	1|0	0|0	0|0	1|0	0|0	0|0	0|0	0|0	0|0	0|0	0|0	0|0	0|0	0|0	0|0	0|0	0|0	0|0	0|0	1|0
1	218890466	1:218890466	4	0.146467	0.233751	A	G			0|0	1|1	1|1	0|0	1|0	1|0	1|0	0|1	1|0	0|0	0|0	0|0	0|0	0|0	0|0	1|0	0|0	0|0	0|0	0|1	0|0	0|0	1|1	1|0	0|0	1|1	1|1	1|1	0|0	0|0	1|1	1|1	1|0	1|0	1|1	0|1	0|1	0|0	1|1	0|1
1	218891122	1:218891122	4	0.178865	0.281682	T	C			1|1	0|0	0|0	1|1	0|1	0|1	0|1	1|0	0|1	1|1	1|1	1|1	1|1	1|0	0|1	0|1	1|1	1|1	1|1	1|1	1|1	1|1	0|0	0|0	1|1	0|0	0|0	0|0	1|1	1|1	0|0	0|0	0|1	0|1	0|0	0|0	1|0	1|1	0|0	1|0
1	218891329	1:218891329	4	0.160079	0.25398	T	C			0|0	1|1	1|1	0|0	1|0	1|0	1|0	0|1	1|0	0|0	0|0	0|0	1|0	0|1	0|0	1|0	0|0	0|0	0|0	0|1	0|0	0|0	1|1	1|1	0|0	1|1	1|1	1|1	0|0	0|0	1|1	1|1	1|0	1|0	1|1	1|1	0|1	0|0	1|1	0|1
1	218891345	1:218891345	4	0.160079	0.25398	C	A			0|0	1|1	1|1	0|0	1|0	1|0	1|0	0|1	1|0	0|0	0|0	0|0	1|0	0|1	0|0	1|0	0|0	0|0	0|0	0|1	0|0	0|0	1|1	1|1	0|0	1|1	1|1	1|1	0|0	0|0	1|1	1|1	1|0	1|0	1|1	1|1	0|1	0|0	1|1	0|1
1	285832084	1:285832084	5	0.160839	0.251284	C	T	ABCG1		0|0	0|0	0|0	0|0	0|0	0|0	0|0	0|0	1|1	1|1	1|1	0|1	0|0	0|0	0|0	0|0	1|1	0|0	1|0	0|0	0|1	0|1	0|0	0|0	0|0	0|0	0|0	0|0	0|0	0|0	0|0	0|0	0|0	0|0	0|0	0|0	0|0	0|0	0|0	0|0
1	285832400	1:285832400	5	0.160839	0.251284	G	A	ABCG1		0|0	0|0	0|0	0|0	0|0	0|0	0|0	0|0	1|1	1|1	1|1	0|1	0|0	0|0	0|0	0|0	1|1	0|0	1|0	0|0	0|1	0|1	0|0	0|0	0|0	0|0	0|0	0|0	0|0	0|0	0|0	0|0	0|0	0|0	0|0	0|0	0|0	0|0	0|0	0|0
1	285832917	1:285832917	5	0.160839	0.251284	A	G	ABCG1		0|0	0|0	0|0	0|0	0|0	0|0	0|0	0|0	1|1	1|1	1|1	0|1	0|0	0|0	0|0	0|0	1|1	0|0	1|0	0|0	0|1	0|1	0|0	0|0	0|0	0|0	0|0	0|0	0|0	0|0	0|0	0|0	0|0	0|0	0|0	0|0	0|0	0|0	0|0	0|0
2	27821330	2:27821330	6	0.149104	0.232966	T	A	AUH		1|1	1|1	1|1	1|1	0|0	0|0	0|0	1|1	0|0	0|0	1|0	0|0	0|0	1|1	1|1	0|0	0|1	0|0	0|1	0|0	0|0	0|0	0|0	0|0	0|1	0|0	0|0	0|0	0|0	0|0	0|0	0|0	0|0	0|0	0|0	1|0	0|0	0|0	1|0	0|0
2	27833030	2:27833030	6	0.156206	0.246925	T	G	AUH		1|1	1|1	1|1	1|1	0|0	0|0	0|0	1|0	0|0	0|1	1|1	0|1	0|0	1|1	1|1	0|0	0|1	0|0	0|1	0|0	0|0	0|0	0|0	0|0	0|1	0|0	0|0	0|0	0|0	0|0	0|0	1|0	1|0	0|0	0|0	1|0	0|0	0|0	0|0	0|0
2	27833062	2:27833062	6	0.18183	0.285081	A	G	AUH		1|1	1|1	1|1	1|1	0|0	0|0	0|0	1|0	0|0	0|1	1|1	0|1	0|0	1|1	1|1	0|0	0|1	0|0	0|1	0|0	0|0	0|0	0|0	0|0	0|1	0|0	0|0	0|0	0|0	0|0	0|0	1|0	0|0	0|0	0|0	1|0	0|0	0|0	0|0	0|0
2	27833234	2:27833234	6	0.18183	0.285081	C	T	AUH		1|1	1|1	1|1	1|1	0|0	0|0	0|0	1|0	0|0	0|1	1|1	0|1	0|0	1|1	1|1	0|0	0|1	0|0	0|1	0|0	0|0	0|0	0|0	0|0	0|1	0|0	0|0	0|0	0|0	0|0	0|0	1|0	0|0	0|0	0|0	1|0	0|0	0|0	0|0	0|0
2	27833608	2:27833608	6	0.156206	0.246925	G	A	AUH		1|1	1|1	1|1	1|1	0|0	0|0	0|0	1|0	0|0	0|1	1|1	0|1	0|0	1|1	1|1	0|0	0|1	0|0	0|1	0|0	0|0	0|0	0|0	0|0	0|1	0|0	0|0	0|0	0|0	0|0	0|0	1|0	0|0	0|0	0|0	1|0	0|0	0|0	1|0	0|0
2	49925094	2:49925094	7	0.147157	0.229866	T	A			0|0	0|0	0|0	0|0	0|0	0|0	0|0	0|0	0|0	0|0	0|0	0|0	0|0	0|0	0|0	0|0	0|0	0|0	0|0	0|0	0|0	0|0	0|0	0|0	0|0	0|0	0|0	0|0	0|0	0|0	1|1	1|1	1|0	0|0	0|0	1|0	1|1	0|0	0|1	0|0
2	49925219	2:49925219	7	0.147157	0.229866	G	A			0|0	0|0	0|0	0|0	0|0	0|0	0|0	0|0	0|0	0|0	0|0	0|0	0|0	0|0	0|0	0|0	0|0	0|0	0|0	0|0	0|0	0|0	0|0	0|0	0|0	0|0	0|0	0|0	0|0	0|0	1|1	1|1	1|0	0|0	0|0	1|0	1|1	0|0	0|1	0|0
2	49925268	2:49925268	7	0.147157	0.229866	C	T			0|0	0|0	0|0	0|0	0|0	0|0	0|0	0|0	0|0	0|0	0|0	0|0	0|0	0|0	0|0	0|0	0|0	0|0	0|0	0|0	0|0	0|0	0|0	0|0	0|0	0|0	0|0	0|0	0|0	0|0	1|1	1|1	1|0	0|0	0|0	1|0	1|1	0|0	0|1	0|0
2	49925452	2:49925452	7	0.147157	0.229866	A	G			0|0	0|0	0|0	0|0	0|0	0|0	0|0	0|0	0|0	0|0	0|0	0|0	0|0	0|0	0|0	0|0	0|0	0|0	0|0	0|0	0|0	0|0	0|0	0|0	0|0	0|0	0|0	0|0	0|0	0|0	1|1	1|1	1|0	0|0	0|0	1|0	1|1	0|0	0|1	0|0
2	49925699	2:49925699	7	0.147157	0.229866	G	A			0|0	0|0	0|0	0|0	0|0	0|0	0|0	0|0	0|0	0|0	0|0	0|0	0|0	0|0	0|0	0|0	0|0	0|0	0|0	0|0	0|0	0|0	0|0	0|0	0|0	0|0	0|0	0|0	0|0	0|0	1|1	1|1	1|0	0|0	0|0	1|0	1|1	0|0	0|1	0|0
2	49925707	2:49925707	7	0.147157	0.229866	G	A			0|0	0|0	0|0	0|0	0|0	0|0	0|0	0|0	0|0	0|0	0|0	0|0	0|0	0|0	0|0	0|0	0|0	0|0	0|0	0|0	0|0	0|0	0|0	0|0	0|0	0|0	0|0	0|0	0|0	0|0	1|1	1|1	1|0	0|0	0|0	1|0	1|1	0|0	0|1	0|0
2	49934699	2:49934699	7	0.147157	0.229866	C	G			0|0	0|0	0|0	0|0	0|0	0|0	0|0	0|0	0|0	0|0	0|0	0|0	0|0	0|0	0|0	0|0	0|0	0|0	0|0	0|0	0|0	0|0	0|0	0|0	0|0	0|0	0|0	0|0	0|0	0|0	1|1	1|1	1|0	0|0	0|0	1|0	1|1	0|0	0|1	0|0
2	49935314	2:49935314	7	0.147157	0.229866	G	A			0|0	0|0	0|0	0|0	0|0	0|0	0|0	0|0	0|0	0|0	0|0	0|0	0|0	0|0	0|0	0|0	0|0	0|0	0|0	0|0	0|0	0|0	0|0	0|0	0|0	0|0	0|0	0|0	0|0	0|0	1|1	1|1	1|0	0|0	0|0	1|0	1|1	0|0	0|1	0|0
2	49935408	2:49935408	7	0.147157	0.229866	T	C			0|0	0|0	0|0	0|0	0|0	0|0	0|0	0|0	0|0	0|0	0|0	0|0	0|0	0|0	0|0	0|0	0|0	0|0	0|0	0|0	0|0	0|0	0|0	0|0	0|0	0|0	0|0	0|0	0|0	0|0	1|1	1|1	1|0	0|0	0|0	1|0	1|1	0|0	0|1	0|0
2	49936063	2:49936063	7	0.147157	0.229866	A	G			0|0	0|0	0|0	0|0	0|0	0|0	0|0	0|0	0|0	0|0	0|0	0|0	0|0	0|0	0|0	0|0	0|0	0|0	0|0	0|0	0|0	0|0	0|0	0|0	0|0	0|0	0|0	0|0	0|0	0|0	1|1	1|1	1|0	0|0	0|0	1|0	1|1	0|0	0|1	0|0
2	49936131	2:49936131	7	0.147157	0.229866	C	T			0|0	0|0	0|0	0|0	0|0	0|0	0|0	0|0	0|0	0|0	0|0	0|0	0|0	0|0	0|0	0|0	0|0	0|0	0|0	0|0	0|0	0|0	0|0	0|0	0|0	0|0	0|0	0|0	0|0	0|0	1|1	1|1	1|0	0|0	0|0	1|0	1|1	0|0	0|1	0|0
2	49936238	2:49936238	7	0.147157	0.229866	A	G			0|0	0|0	0|0	0|0	0|0	0|0	0|0	0|0	0|0	0|0	0|0	0|0	0|0	0|0	0|0	0|0	0|0	0|0	0|0	0|0	0|0	0|0	0|0	0|0	0|0	0|0	0|0	0|0	0|0	0|0	1|1	1|1	1|0	0|0	0|0	1|0	1|1	0|0	0|1	0|0
2	177125853	2:177125853	8	0.161491	0.253592	C	T			0|0	0|0	0|0	0|0	0|0	0|0	0|0	0|0	0|0	0|0	0|0	0|0	0|0	0|0	0|0	0|0	0|0	0|0	0|0	0|0	0|0	0|0	0|0	0|0	1|1	1|0	0|0	0|0	0|0	1|1	1|1	1|1	0|0	0|1	0|0	0|0	1|0	1|0	0|0	0|0
2	177129051	2:177129051	8	0.187871	0.295495	C	T			0|0	0|0	0|0	0|0	0|0	0|0	0|0	0|0	0|0	0|1	0|0	0|0	0|0	0|0	0|0	0|0	0|0	0|0	0|0	0|0	0|0	0|0	0|0	0|0	0|1	1|0	0|0	0|0	0|0	1|1	1|1	0|1	1|1	0|1	1|1	0|0	1|0	1|0	0|0	0|0
2	177138928	2:177138928	8	0.157611	0.247931	C	A			0|0	0|0	0|0	0|0	0|0	0|0	0|0	0|1	0|0	0|0	0|0	1|0	0|0	0|0	0|0	0|0	0|0	0|0	0|0	0|0	0|0	0|0	0|0	0|0	1|1	1|0	0|0	0|0	0|0	1|1	1|1	0|0	1|0	0|1	1|1	0|0	1|0	1|0	0|0	0|0
2	177140053	2:177140053	8	0.187871	0.292775	G	A			0|0	0|0	0|0	0|0	0|0	0|0	0|0	0|0	0|0	0|0	0|0	1|0	0|0	0|0	0|0	0|0	0|0	0|0	0|0	0|0	0|0	0|0	0|0	0|0	1|1	1|0	0|0	0|0	0|0	1|1	1|1	0|0	1|0	0|1	1|1	0|0	1|0	1|0	0|0	0|0
2	177140202	2:177140202	8	0.187871	0.292775	G	A			0|0	0|0	0|0	0|0	0|0	0|0	0|0	0|0	0|0	0|0	0|0	1|0	0|0	0|0	0|0	0|0	0|0	0|0	0|0	0|0	0|0	0|0	0|0	0|0	1|1	1|0	0|0	0|0	0|0	1|1	1|1	0|0	1|0	0|1	1|1	0|0	1|0	1|0	0|0	0|0
2	177140232	2:177140232	8	0.187871	0.292775	C	T			0|0	0|0	0|0	0|0	0|0	0|0	0|0	0|0	0|0	0|0	0|0	1|0	0|0	0|0	0|0	0|0	0|0	0|0	0|0	0|0	0|0	0|0	0|0	0|0	1|1	1|0	0|0	0|0	0|0	1|1	1|1	0|0	1|0	0|1	1|1	0|0	1|0	1|0	0|0	0|0
2	177150622	2:177150622	8	0.157611	0.24525	C	G			0|0	0|0	0|0	0|0	0|0	0|0	0|0	0|0	0|0	0|0	0|0	0|0	0|0	0|0	1|1	0|0	0|0	0|0	0|0	0|0	0|0	0|0	0|0	0|0	1|1	1|0	0|0	0|0	0|0	1|1	1|1	0|1	0|1	0|0	1|1	0|0	1|0	1|0	0|0	0|0
2	177152740	2:177152740	8	0.157317	0.25031	G	A			0|0	0|0	0|0	0|0	0|0	0|0	0|0	0|1	0|0	0|0	0|0	0|0	0|0	0|0	0|0	0|0	0|0	0|0	0|0	0|0	0|0	0|0	0|0	0|0	1|1	1|0	0|0	0|0	0|0	1|1	1|1	0|1	1|0	0|0	1|1	0|0	1|0	1|0	0|0	0|0
2	177156778	2:177156778	8	0.157317	0.247254	C	T			0|0	0|0	0|0	0|0	0|0	0|0	0|0	0|0	0|0	0|0	0|0	1|0	0|0	0|0	0|0	0|0	0|0	0|0	0|0	0|0	0|0	0|0	0|0	0|0	1|1	1|0	0|0	0|0	0|0	1|1	1|1	0|0	1|1	0|0	1|1	0|0	1|0	1|0	0|0	0|0
2	196555659	2:196555659	9	0.151096	0.24209	A	G	CCDC93		0|0	0|0	1|0	0|0	0|0	0|0	0|0	0|0	1|0	0|0	0|1	0|0	0|0	0|0	0|0	0|0	0|0	0|0	0|0	0|0	0|0	0|1	0|1	0|0	0|0	0|0	0|0	0|0	1|1	0|0	1|0	1|0	1|1	0|1	0|1	0|1	0|0	0|0	1|1	1|1
2	196555916	2:196555916	9	0.151096	0.24209	A	G	CCDC93		0|0	0|0	1|0	0|0	0|0	0|0	0|0	0|0	1|0	0|0	0|1	0|0	0|0	0|0	0|0	0|0	0|0	0|0	0|0	0|0	0|0	0|1	0|1	0|0	0|0	0|0	0|0	0|0	1|1	0|0	1|0	1|0	1|1	0|1	0|1	0|1	0|0	0|0	1|1	1|1
2	196555925	2:196555925	9	0.151096	0.24209	C	T	CCDC93		0|0	0|0	1|0	0|0	0|0	0|0	0|0	0|0	1|0	0|0	0|1	0|0	0|0	0|0	0|0	0|0	0|0	0|0	0|0	0|0	0|0	0|1	0|1	0|0	0|0	0|0	0|0	0|0	1|1	0|0	1|0	1|0	1|1	0|1	0|1	0|1	0|0	0|0	1|1	1|1
2	196556033	2:196556033	9	0.151096	0.24209	G	A	CCDC93		0|0	0|0	1|0	0|0	0|0	0|0	0|0	0|0	1|0	0|0	0|1	0|0	0|0	0|0	0|0	0|0	0|0	0|0	0|0	0|0	0|0	0|1	0|1	0|0	0|0	0|0	0|0	0|0	1|1	0|0	1|0	1|0	1|1	0|1	0|1	0|1	0|0	0|0	1|1	1|1
2	196556356	2:196556356	9	0.160905	0.258144	C	T	CCDC93		0|0	0|0	1|0	0|0	0|0	0|0	0|0	0|0	0|0	0|0	0|1	0|0	0|0	0|0	0|0	0|0	0|0	0|0	0|0	0|0	0|0	0|1	0|1	0|0	0|0	0|0	0|0	0|0	1|1	0|0	1|0	1|0	1|1	0|1	0|1	0|1	0|0	0|0	1|1	1|0
2	196556372	2:196556372	9	0.158197	0.253277	C	T	CCDC93		0|0	0|0	1|0	0|0	0|0	0|0	0|0	0|0	0|0	0|0	0|1	0|0	0|0	0|1	0|1	0|0	0|0	0|0	0|0	0|0	0|0	0|1	0|1	0|0	0|0	0|0	0|0	0|0	1|1	1|1	1|0	1|0	1|1	0|1	1|1	0|1	0|0	0|0	1|1	1|0
2	196556531	2:196556531	9	0.160905	0.258144	C	T	CCDC93		0|0	0|0	1|0	0|0	0|0	0|0	0|0	0|0	0|0	0|0	0|1	0|0	0|0	0|0	0|0	0|0	0|0	0|0	0|0	0|0	0|0	0|1	0|1	0|0	0|0	0|0	0|0	0|0	1|1	0|0	1|0	1|0	1|1	0|1	0|1	0|1	0|0	0|0	1|1	1|0
2	196556649	2:196556649	9	0.182502	0.289382	G	A	CCDC93		0|0	0|0	1|0	0|0	0|0	0|0	0|0	0|0	0|0	0|0	0|1	0|0	0|0	0|1	0|0	0|0	0|0	0|0	0|0	0|0	0|0	0|1	0|1	0|0	0|0	0|0	0|0	0|0	1|1	1|1	1|0	1|0	1|1	0|1	1|1	0|1	0|0	0|0	1|1	1|0
2	196602523	2:196602523	10	0.151292	0.237873	G	A	CCDC93		0|0	0|0	0|0	0|0	1|0	0|0	0|0	0|0	0|0	0|0	1|1	0|1	0|0	0|1	0|0	0|0	0|0	0|0	0|0	0|1	0|0	0|0	1|0	0|0	1|1	0|0	0|0	0|0	1|1	1|1	1|0	1|1	1|1	0|0	0|1	0|0	0|0	0|1	1|1	0|0
2	196603027	2:196603027	10	0.151292	0.237873	C	T	CCDC93		0|0	0|0	0|0	0|0	1|0	0|0	0|0	0|0	0|0	0|0	1|1	0|1	0|0	0|1	0|0	0|0	0|0	0|0	0|0	0|1	0|0	0|0	1|0	0|0	1|1	0|0	0|0	0|0	1|1	1|1	1|0	1|1	1|1	0|0	0|1	0|0	0|0	0|1	1|1	0|0
2	196604214	2:196604214	10	0.151292	0.239929	A	G	CCDC93		0|0	0|0	0|0	0|0	1|0	0|0	0|0	0|0	0|0	0|0	0|1	0|1	0|0	0|1	0|1	0|0	0|0	0|0	0|0	0|1	0|0	0|0	1|0	0|0	1|1	0|0	0|0	0|0	1|1	1|1	1|0	1|1	1|1	0|0	0|1	0|0	0|0	0|1	1|1	0|0
2	196604247	2:196604247	10	0.151292	0.239929	T	C	CCDC93		0|0	0|0	0|0	0|0	1|0	0|0	0|0	0|0	0|0	0|0	0|1	0|1	0|0	0|1	0|1	0|0	0|0	0|0	0|0	0|1	0|0	0|0	1|0	0|0	1|1	0|0	0|0	0|0	1|1	1|1	1|0	1|1	1|1	0|0	0|1	0|0	0|0	0|1	1|1	0|0
2	196604640	2:196604640	10	0.151292	0.239929	T	C	CCDC93		0|0	0|0	0|0	0|0	1|0	0|0	0|0	0|0	0|0	0|0	0|1	0|1	0|0	0|1	0|1	0|0	0|0	0|0	0|0	0|1	0|0	0|0	1|0	0|0	1|1	0|0	0|0	0|0	1|1	1|1	1|0	1|1	1|1	0|0	0|1	0|0	0|0	0|1	1|1	0|0
2	196606341	2:196606341	10	0.152256	0.243228	T	C	CCDC93		0|0	0|0	0|0	0|0	1|0	0|0	0|0	0|0	0|0	0|1	0|1	0|1	0|1	0|1	0|1	0|0	0|0	0|0	0|0	0|1	0|0	0|1	1|1	0|0	1|1	0|0	0|0	0|0	1|1	1|1	1|0	1|1	1|1	0|1	0|1	0|0	0|0	0|1	1|1	1|1
2	254430650	2:254430650	11	0.160839	0.262844	C	A	SNORA73		0|0	0|0	0|1	0|0	0|0	0|0	0|0	0|0	0|1	0|0	0|1	1|0	0|0	1|0	1|0	0|1	1|0	1|0	1|1	0|0	0|1	0|0	0|0	0|0	0|0	0|0	0|0	0|0	0|0	0|0	0|0	0|0	0|0	0|0	0|0	0|0	0|0	0|0	0|0	0|0
2	254430931	2:254430931	11	0.160839	0.262844	T	C	SNORA73		0|0	0|0	0|1	0|0	0|0	0|0	0|0	0|0	0|1	0|0	0|1	1|0	0|0	1|0	1|0	0|1	1|0	1|0	1|1	0|0	0|1	0|0	0|0	0|0	0|0	0|0	0|0	0|0	0|0	0|0	0|0	0|0	0|0	0|0	0|0	0|0	0|0	0|0	0|0	0|0
2	254431697	2:254431697	11	0.160839	0.258991	C	T	SNORA73		0|0	0|0	0|1	0|0	0|0	0|0	0|0	0|0	1|1	0|0	0|1	1|0	0|0	1|0	1|0	0|1	0|0	1|0	1|1	0|0	0|1	0|0	0|0	0|0	0|0	0|0	0|0	0|0	0|0	0|0	0|0	0|0	0|0	0|0	0|0	0|0	0|0	0|0	0|0	0|0
2	254431855	2:254431855	11	0.192584	0.308079	C	T	SNORA73		0|0	1|0	0|1	0|0	0|0	0|0	0|0	0|0	0|1	0|0	0|1	1|0	0|0	1|0	1|0	0|1	1|1	1|0	1|1	0|0	0|1	0|0	0|0	0|0	0|0	0|0	0|0	0|0	0|0	0|0	0|0	0|0	0|0	0|0	0|0	0|0	0|0	0|0	0|0	0|0
2	254432780	2:254432780	11	0.160839	0.262844	G	A	SNORA73		0|0	0|0	0|1	0|0	0|0	0|0	0|0	0|0	0|1	0|0	0|1	1|0	0|0	1|0	1|0	0|1	1|0	1|0	1|1	0|0	0|1	0|0	0|0	0|0	0|0	0|0	0|0	0|0	0|0	0|0	0|0	0|0	0|0	0|0	0|0	0|0	0|0	0|0	0|0	0|0
2	254465324	2:254465324	11	0.158103	0.250563	T	C	PHACTR4		0|1	0|0	0|0	0|0	0|0	0|0	0|0	0|0	1|1	0|0	0|0	0|0	0|1	1|0	1|0	0|1	1|0	1|1	1|1	0|0	1|1	0|0	1|0	0|0	0|0	0|0	0|0	0|0	0|0	0|0	0|0	0|0	0|0	0|0	0|0	0|0	0|0	0|0	0|0	0|0
2	256083639	2:256083639	12	0.167266	0.267808	T	G			1|0	0|0	0|1	0|0	1|1	0|0	1|1	1|1	1|0	1|1	1|1	0|1	0|1	1|0	0|0	0|1	1|1	1|1	1|1	1|1	0|0	0|0	0|0	0|0	0|1	0|0	0|0	0|0	0|1	0|0	0|0	0|0	0|1	0|0	0|0	0|1	0|1	0|1	0|0	0|0
2	256084239	2:256084239	12	0.150538	0.241156	C	T			1|0	0|0	0|1	0|0	1|1	0|0	1|1	1|1	1|0	1|1	1|1	0|1	0|0	1|0	0|0	0|1	1|1	1|1	1|1	1|1	0|0	0|0	0|0	0|0	0|1	0|0	0|0	0|0	0|1	1|0	0|0	0|0	0|0	0|0	0|0	0|1	0|1	0|1	0|0	0|0
2	256091772	2:256091772	12	0.159237	0.255648	A	G	RPS6KA1	1	1|0	0|0	0|1	0|0	1|1	0|0	1|1	1|1	1|0	1|1	1|1	0|1	0|0	1|0	0|0	0|1	1|1	1|0	1|1	0|1	0|0	0|0	0|0	0|0	0|0	0|0	0|0	0|0	0|1	0|0	0|0	0|0	0|1	0|0	0|0	0|1	0|0	0|1	0|0	0|0
2	256646589	2:256646589	13	0.147157	0.237665	C	T	PAFAH2		0|0	0|0	0|0	0|0	0|0	0|0	0|0	0|0	0|0	0|0	0|0	0|0	0|0	0|0	0|0	0|0	0|0	0|0	0|0	0|0	0|0	0|0	0|0	1|1	0|0	1|0	0|0	0|0	0|0	1|0	0|0	0|0	0|0	0|0	0|0	0|1	0|0	0|1	1|0	0|0
2	256647938	2:256647938	13	0.147157	0.237665	G	A	PAFAH2		0|0	0|0	0|0	0|0	0|0	0|0	0|0	0|0	0|0	0|0	0|0	0|0	0|0	0|0	0|0	0|0	0|0	0|0	0|0	0|0	0|0	0|0	0|0	1|1	0|0	1|0	1|1	0|0	0|0	1|0	0|0	0|0	0|0	0|0	0|0	0|1	0|0	0|1	1|0	0|0
2	256648807	2:256648807	13	0.147157	0.237665	A	C	PAFAH2		0|0	0|0	0|0	0|0	0|0	0|0	0|0	0|0	0|0	0|0	0|0	0|0	0|0	0|0	0|0	0|0	0|0	0|0	0|0	0|0	0|0	0|0	0|0	1|1	0|0	1|0	1|1	0|0	0|0	1|0	0|0	0|0	0|0	0|0	0|0	0|1	0|0	0|1	1|0	0|0
2	258012148	2:258012148	14	0.146467	0.235577	T	C	NIPAL3		0|0	1|1	0|1	0|0	1|0	0|0	0|0	0|0	0|0	0|0	0|0	0|0	0|0	0|1	1|0	1|0	0|0	1|0	0|0	1|1	0|0	0|1	1|1	1|1	0|1	1|1	0|0	0|0	1|1	1|1	1|0	1|1	0|0	0|1	0|1	1|1	0|1	1|1	1|0	0|0
2	258015628	2:258015628	14	0.1654	0.262375	A	C	NIPAL3		0|0	1|1	0|1	0|0	1|0	0|0	0|0	0|0	0|0	0|0	0|0	0|0	0|0	0|1	1|0	1|0	0|0	0|1	0|0	1|1	0|0	0|0	1|1	1|1	0|1	1|1	0|0	0|0	1|1	1|1	0|1	1|1	1|0	0|0	0|1	1|1	1|1	1|1	1|0	0|0
2	258015634	2:258015634	14	0.1654	0.262375	G	A	NIPAL3		0|0	1|1	0|1	0|0	1|0	0|0	0|0	0|0	0|0	0|0	0|0	0|0	0|0	0|1	1|0	1|0	0|0	0|1	0|0	1|1	0|0	0|0	1|1	1|1	0|1	1|1	0|0	0|0	1|1	1|1	0|1	1|1	1|0	0|0	0|1	1|1	1|1	1|1	1|0	0|0
2	258015648	2:258015648	14	0.1654	0.262375	C	A	NIPAL3		0|0	1|1	0|1	0|0	1|0	0|0	0|0	0|0	0|0	0|0	0|0	0|0	0|0	0|1	1|0	1|0	0|0	0|1	0|0	1|1	0|0	0|0	1|1	1|1	0|1	1|1	0|0	0|0	1|1	1|1	0|1	1|1	1|0	0|0	0|1	1|1	1|1	1|1	1|0	0|0
2	258015952	2:258015952	14	0.149017	0.236086	G	T	NIPAL3		0|0	1|1	0|1	0|0	1|0	0|0	0|0	0|0	0|0	0|0	0|0	0|0	0|0	0|1	1|0	1|0	0|0	0|1	0|0	1|1	0|0	0|0	1|1	1|1	0|1	1|1	0|0	0|0	1|1	1|1	0|1	1|1	0|0	0|0	0|1	1|1	1|1	1|1	1|0	0|0
3	37277650	3:37277650	15	0.19714	0.30605	T	C	SPDYA		1|1	0|0	0|0	0|0	1|1	0|0	0|0	1|1	1|0	0|0	0|0	0|0	0|0	0|0	1|0	0|0	0|1	0|1	0|0	1|1	0|1	0|0	1|1	0|0	0|0	1|1	1|1	1|1	0|0	1|1	1|1	1|1	1|0	1|1	1|1	0|1	1|0	1|1	1|1	0|0
3	37278207	3:37278207	15	0.19714	0.30605	C	T	SPDYA		1|1	0|0	0|0	0|0	1|1	0|0	0|0	1|1	1|0	0|0	0|0	0|0	0|0	0|0	1|0	0|0	0|1	0|1	0|0	1|1	0|1	0|0	1|1	0|0	0|0	1|1	1|1	1|1	0|0	1|1	1|1	1|1	1|0	1|1	1|1	0|1	1|0	1|1	1|1	0|0
3	37278466	3:37278466	15	0.19714	0.30605	G	C	SPDYA		1|1	0|0	0|0	0|0	1|1	0|0	0|0	1|1	1|0	0|0	0|0	0|0	0|0	0|0	1|0	0|0	0|1	0|1	0|0	1|1	0|1	0|0	1|1	0|0	0|0	1|1	1|1	1|1	0|0	1|1	1|1	1|1	1|0	1|1	1|1	0|1	1|0	1|1	1|1	0|0
3	37278543	3:37278543	15	0.19714	0.30605	C	G	SPDYA		1|1	0|0	0|0	0|0	1|1	0|0	0|0	1|1	1|0	0|0	0|0	0|0	0|0	0|0	1|0	0|0	0|1	0|1	0|0	1|1	0|1	0|0	1|1	0|0	0|0	1|1	1|1	1|1	0|0	1|1	1|1	1|1	1|0	1|1	1|1	0|1	1|0	1|1	1|1	0|0
3	37279443	3:37279443	15	0.19714	0.30605	G	A	SPDYA		1|1	0|0	0|0	0|0	1|1	0|0	0|0	1|1	1|0	0|0	0|0	0|0	0|0	0|0	1|0	0|0	0|1	0|1	0|0	1|1	0|1	0|0	1|1	0|0	0|0	1|1	1|1	1|1	0|0	1|1	1|1	1|1	1|0	1|1	1|1	0|1	1|0	1|1	1|1	0|0
3	37279690	3:37279690	15	0.19714	0.30605	T	C	SPDYA		1|1	0|0	0|0	0|0	1|1	0|0	0|0	1|1	1|0	0|0	0|0	0|0	0|0	0|0	1|0	0|0	0|1	0|1	0|0	1|1	0|1	0|0	1|1	0|0	0|0	1|1	1|1	1|1	0|0	1|1	1|1	1|1	1|0	1|1	1|1	0|1	1|0	1|1	1|1	0|0
3	37279955	3:37279955	15	0.19714	0.30605	A	G	SPDYA		1|1	0|0	0|0	0|0	1|1	0|0	0|0	1|1	1|0	0|0	0|0	0|0	0|0	0|0	1|0	0|0	0|1	0|1	0|0	1|1	0|1	0|0	1|1	0|0	0|0	1|1	1|1	1|1	0|0	1|1	1|1	1|1	1|0	1|1	1|1	0|1	1|0	1|1	1|1	0|0
3	37281159	3:37281159	15	0.161189	0.252149	C	T	SPDYA		1|1	0|0	0|0	0|0	1|1	0|0	0|0	1|1	0|0	0|0	0|0	0|0	0|0	0|0	1|0	0|0	0|1	0|1	0|0	1|1	0|1	0|0	1|1	0|0	0|0	1|1	0|0	1|1	0|0	1|1	1|1	0|1	1|0	1|1	1|1	0|1	1|0	1|1	1|1	0|0
3	37281204	3:37281204	15	0.19714	0.30605	A	T	SPDYA		1|1	0|0	0|0	0|0	1|1	0|0	0|0	1|1	1|0	0|0	0|0	0|0	0|0	0|0	1|0	0|0	0|1	0|1	0|0	1|1	0|1	0|0	1|1	0|0	0|0	1|1	1|1	1|1	0|0	1|1	1|1	1|1	1|0	1|1	1|1	0|1	1|0	1|1	1|1	0|0
3	37281228	3:37281228	15	0.19714	0.30605	G	A	SPDYA		1|1	0|0	0|0	0|0	1|1	0|0	0|0	1|1	1|0	0|0	0|0	0|0	0|0	0|0	1|0	0|0	0|1	0|1	0|0	1|1	0|1	0|0	1|1	0|0	0|0	1|1	1|1	1|1	0|0	1|1	1|1	1|1	1|0	1|1	1|1	0|1	1|0	1|1	1|1	0|0
3	37281803	3:37281803	15	0.19714	0.30605	G	T	SPDYA		1|1	0|0	0|0	0|0	1|1	0|0	0|0	1|1	1|0	0|0	0|0	0|0	0|0	0|0	1|0	0|0	0|1	0|1	0|0	1|1	0|1	0|0	1|1	0|0	0|0	1|1	1|1	1|1	0|0	1|1	1|1	1|1	1|0	1|1	1|1	0|1	1|0	1|1	1|1	0|0
3	37281884	3:37281884	15	0.19714	0.30605	A	T	SPDYA		1|1	0|0	0|0	0|0	1|1	0|0	0|0	1|1	1|0	0|0	0|0	0|0	0|0	0|0	1|0	0|0	0|1	0|1	0|0	1|1	0|1	0|0	1|1	0|0	0|0	1|1	1|1	1|1	0|0	1|1	1|1	1|1	1|0	1|1	1|1	0|1	1|0	1|1	1|1	0|0
3	37282599	3:37282599	15	0.161189	0.252149	A	C	SPDYA		1|1	0|0	0|0	0|0	1|1	0|0	0|0	1|1	0|0	0|0	0|0	0|0	0|0	0|0	1|0	0|0	0|1	0|1	0|0	1|1	0|1	0|0	1|1	0|0	0|0	1|1	0|0	1|1	0|0	1|1	1|1	0|1	1|0	1|1	1|1	0|1	1|0	1|1	1|1	0|0
3	37283128	3:37283128	15	0.217471	0.335992	T	C	SPDYA		1|1	0|0	0|0	0|0	1|1	0|0	0|0	1|1	1|0	0|0	0|0	0|0	0|0	0|0	1|0	0|0	0|1	0|1	0|0	1|1	0|1	0|0	1|1	0|1	0|0	1|1	1|1	1|1	0|0	1|1	1|1	1|1	1|0	1|1	1|1	0|1	1|0	1|1	1|1	0|0
3	37283213	3:37283213	15	0.197436	0.308266	C	A	SPDYA		1|1	0|0	0|0	0|0	1|1	0|0	0|0	1|1	1|0	0|0	0|0	0|0	1|0	0|0	1|0	0|0	0|1	0|1	0|0	1|1	0|1	0|0	1|1	0|1	0|0	1|1	1|1	1|1	0|0	1|1	1|1	1|1	1|0	1|1	1|1	0|1	1|0	1|1	1|1	0|0
3	37283229	3:37283229	15	0.197436	0.308266	C	A	SPDYA		1|1	0|0	0|0	0|0	1|1	0|0	0|0	1|1	1|0	0|0	0|0	0|0	1|0	0|0	1|0	0|0	0|1	0|1	0|0	1|1	0|1	0|0	1|1	0|1	0|0	1|1	1|1	1|1	0|0	1|1	1|1	1|1	1|0	1|1	1|1	0|1	1|0	1|1	1|1	0|0
3	37283243	3:37283243	15	0.197436	0.308266	C	T	SPDYA		1|1	0|0	0|0	0|0	1|1	0|0	0|0	1|1	1|0	0|0	0|0	0|0	1|0	0|0	1|0	0|0	0|1	0|1	0|0	1|1	0|1	0|0	1|1	0|1	0|0	1|1	1|1	1|1	0|0	1|1	1|1	1|1	1|0	1|1	1|1	0|1	1|0	1|1	1|1	0|0
3	37283283	3:37283283	15	0.19714	0.307781	T	C	SPDYA		1|1	0|0	0|0	0|0	1|1	0|0	0|0	1|1	0|0	0|0	0|0	0|0	1|0	0|0	1|0	0|0	0|1	0|1	0|0	1|1	0|1	0|0	1|1	0|1	0|0	1|1	1|1	1|1	0|0	1|1	1|1	0|1	1|0	1|1	1|1	0|1	1|0	1|1	1|1	0|0
3	37283948	3:37283948	15	0.162054	0.253731	C	T	SPDYA		1|1	0|0	0|0	0|0	1|1	0|0	1|1	1|1	1|0	0|0	0|0	0|0	1|0	0|0	1|0	0|0	1|1	0|1	0|0	1|1	0|1	0|0	1|1	1|1	0|0	1|1	1|1	1|1	0|0	1|1	1|1	1|1	1|0	1|1	1|1	0|1	1|0	1|1	1|1	0|0
3	37285358	3:37285358	15	0.159605	0.251483	T	C	SPDYA		1|1	0|0	0|0	0|0	1|1	0|0	0|0	1|1	1|1	0|0	0|0	0|0	0|1	0|0	1|0	0|0	0|0	0|1	0|0	1|1	0|1	0|0	1|1	0|1	0|0	1|1	1|1	0|0	0|0	1|1	1|1	1|1	1|0	1|1	1|1	0|1	1|0	1|1	1|1	1|0
3	37286550	3:37286550	15	0.159605	0.251483	A	G	SPDYA		1|1	0|0	0|0	0|0	1|1	0|0	0|0	1|1	1|1	0|0	0|0	0|0	0|1	0|0	1|0	0|0	0|0	0|1	0|0	1|1	0|1	0|0	1|1	0|1	0|0	1|1	1|1	0|0	0|0	1|1	1|1	1|1	1|0	1|1	1|1	0|1	1|0	1|1	1|1	1|0
3	37286581	3:37286581	15	0.159605	0.251483	T	C	SPDYA		1|1	0|0	0|0	0|0	1|1	0|0	0|0	1|1	1|1	0|0	0|0	0|0	0|1	0|0	1|0	0|0	0|0	0|1	0|0	1|1	0|1	0|0	1|1	0|1	0|0	1|1	1|1	0|0	0|0	1|1	1|1	1|1	1|0	1|1	1|1	0|1	1|0	1|1	1|1	1|0
3	37324605	3:37324605	15	0.182502	0.285127	A	T	WDR43		0|0	0|0	0|0	0|0	0|0	0|0	0|0	1|0	0|0	0|0	0|0	1|0	0|0	0|0	0|0	0|0	0|0	0|0	0|0	1|0	0|1	0|0	1|0	0|0	0|0	0|1	0|0	0|0	0|0	1|1	1|1	0|1	0|0	1|1	1|1	0|0	0|0	0|0	1|1	0|0
3	37324692	3:37324692	15	0.199134	0.310407	T	C	WDR43		0|0	0|0	0|0	0|0	0|0	0|0	0|0	0|0	0|0	0|0	0|0	1|0	0|0	0|0	0|0	0|0	0|0	0|0	0|1	1|0	0|1	0|0	1|0	0|0	0|0	0|1	0|0	0|0	0|0	1|1	1|1	0|1	1|0	1|1	1|1	0|0	0|0	0|0	1|1	0|0
3	37325110	3:37325110	15	0.182502	0.287255	C	T	WDR43		0|0	0|0	0|0	0|0	0|0	0|0	0|0	1|0	0|0	0|0	0|0	1|0	0|0	0|0	0|0	0|0	0|0	0|0	0|0	1|0	0|1	0|0	1|0	0|0	0|0	0|1	0|0	0|0	0|0	1|1	1|1	0|1	1|0	1|1	1|1	0|0	0|0	0|0	1|1	0|0
3	37325119	3:37325119	15	0.182502	0.287255	G	A	WDR43		0|0	0|0	0|0	0|0	0|0	0|0	0|0	1|0	0|0	0|0	0|0	1|0	0|0	0|0	0|0	0|0	0|0	0|0	0|0	1|0	0|1	0|0	1|0	0|0	0|0	0|1	0|0	0|0	0|0	1|1	1|1	0|1	1|0	1|1	1|1	0|0	0|0	0|0	1|1	0|0
3	37326044	3:37326044	15	0.218469	0.337093	T	G	WDR43		0|0	0|0	0|0	0|0	0|0	0|0	0|0	1|1	0|0	0|0	0|0	1|0	0|0	0|0	0|0	0|0	1|0	0|0	0|0	1|0	0|1	0|0	1|0	1|0	0|0	1|1	0|0	0|0	0|0	1|1	1|1	1|1	1|0	1|1	1|1	0|0	0|0	1|1	1|1	0|0
3	37326087	3:37326087	15	0.182502	0.287255	T	C	WDR43		0|0	0|0	0|0	0|0	0|0	0|0	0|0	1|0	0|0	0|0	0|0	1|0	0|0	0|0	0|0	0|0	0|0	0|0	0|0	1|0	0|1	0|0	1|0	0|0	0|0	0|1	0|0	0|0	0|0	1|1	1|1	0|1	1|0	1|1	1|1	0|0	0|0	0|0	1|1	0|0
3	37326143	3:37326143	15	0.209456	0.325655	A	G	WDR43		0|0	0|0	0|0	0|0	0|0	0|0	0|0	0|0	0|0	0|0	0|0	1|0	0|0	0|0	0|0	0|0	0|0	0|0	0|0	1|0	0|1	0|0	1|0	0|0	0|0	0|1	0|0	0|0	0|0	1|1	1|1	0|1	1|0	1|1	1|1	0|0	0|0	0|0	1|1	0|0
3	106645729	3:106645729	16	0.159605	0.25863	A	G	CREG2		1|0	1|1	1|1	1|1	0|0	1|1	1|1	1|1	1|0	0|1	1|1	1|1	0|1	0|0	1|1	0|1	1|1	0|1	1|0	0|0	1|1	1|0	0|1	0|0	1|0	0|0	0|0	0|0	0|1	0|0	0|1	0|0	0|0	0|1	0|1	0|1	0|1	0|0	0|1	1|1
3	106646091	3:106646091	16	0.178031	0.283943	C	A	CREG2		1|0	1|1	1|1	1|1	0|0	1|1	1|1	1|1	1|0	0|1	1|1	1|1	0|1	0|0	1|1	0|1	1|1	1|1	1|0	0|0	1|1	1|0	0|1	0|0	1|0	0|0	0|0	0|0	0|1	0|0	0|1	0|0	0|0	0|1	0|1	0|1	0|1	0|0	1|1	1|1
3	106646150	3:106646150	16	0.177901	0.285568	G	A	CREG2		1|0	1|1	1|1	1|1	0|0	1|1	1|1	1|1	1|0	0|1	1|1	1|1	0|1	0|0	1|1	0|1	1|1	0|1	1|0	0|0	1|1	1|0	0|1	0|0	1|0	0|0	0|0	0|0	0|1	0|0	0|1	0|0	0|0	0|1	0|1	0|1	0|1	0|0	0|1	1|1
3	142652300	3:142652300	17	0.166996	0.263058	C	T	SP1		0|0	0|0	1|0	0|0	0|0	0|0	0|0	0|0	0|0	0|1	0|0	0|0	0|1	0|0	1|1	0|0	1|0	0|0	0|0	0|0	0|0	0|0	0|1	1|1	0|0	0|0	0|0	0|0	0|0	1|1	1|1	0|0	1|0	1|1	1|0	1|0	0|0	0|0	1|1	1|1
3	142653785	3:142653785	17	0.199134	0.31246	A	T	SP1		0|0	0|0	0|0	0|0	0|0	0|0	0|0	0|0	0|0	0|0	0|0	0|0	0|1	0|0	1|1	0|0	1|0	0|0	0|0	0|0	0|0	0|0	0|1	1|1	0|0	0|0	0|0	0|0	0|0	1|1	1|0	0|0	1|0	1|1	1|0	1|0	0|0	1|0	1|1	1|1
3	142654071	3:142654071	17	0.199134	0.31246	G	A	SP1		0|0	0|0	0|0	0|0	0|0	0|0	0|0	0|0	0|0	0|0	0|0	0|0	0|1	0|0	1|1	0|0	1|0	0|0	0|0	0|0	0|0	0|0	0|1	1|1	0|0	0|0	0|0	0|0	0|0	1|1	1|0	0|0	1|0	1|1	1|0	1|0	0|0	1|0	1|1	1|1
3	142654874	3:142654874	17	0.158197	0.251151	G	C	SP1		0|0	0|0	0|0	0|0	0|1	0|0	0|0	0|0	0|0	0|1	0|0	0|0	0|1	0|0	1|1	0|0	0|0	0|0	0|0	0|0	0|0	0|0	0|1	1|1	0|0	0|0	0|0	0|0	0|0	1|1	1|0	0|0	1|0	1|1	1|0	1|0	0|0	1|0	1|1	1|1
3	142654905	3:142654905	17	0.174042	0.276183	C	A	SP1		0|0	0|0	0|0	0|0	0|1	0|0	0|0	0|0	0|0	0|1	0|0	0|0	0|1	0|0	1|1	0|0	0|0	0|0	0|0	0|0	0|0	0|0	0|1	1|1	0|0	0|0	0|0	0|0	0|1	1|1	1|0	0|0	1|0	1|1	1|0	1|0	0|0	1|0	1|1	1|1
3	142656072	3:142656072	17	0.166996	0.265051	C	T	SP1		0|0	0|0	0|0	0|0	0|1	0|0	0|0	0|0	0|0	0|1	0|0	0|0	0|1	0|0	1|1	0|0	1|0	0|0	0|0	0|0	0|0	0|0	0|1	1|1	0|0	0|0	0|0	0|0	0|0	1|1	1|0	0|0	1|0	1|1	1|0	1|0	0|0	1|0	1|1	1|1
3	142656688	3:142656688	17	0.190556	0.299525	A	T	SP1		0|0	0|0	0|0	0|0	0|1	0|0	0|0	0|0	0|0	0|1	0|0	0|0	0|1	0|0	1|1	0|0	0|0	0|0	0|0	0|0	0|0	0|0	0|1	1|1	0|0	0|0	0|0	0|0	0|0	1|1	1|0	0|0	1|0	1|1	1|0	1|0	0|0	1|0	1|1	1|1
3	142732663	3:142732663	18	0.159764	0.253586	C	T	MYG1		1|1	1|0	0|1	1|1	0|1	1|1	1|1	1|1	1|1	1|1	1|1	0|1	1|1	0|0	0|0	1|0	1|1	1|1	1|1	0|0	0|0	0|0	0|1	0|0	0|0	1|0	1|1	1|1	0|0	0|0	0|0	0|0	1|0	1|0	0|1	0|0	0|0	0|0	0|0	1|0
3	142736781	3:142736781	18	0.161189	0.250365	C	T	MYG1		0|0	1|1	0|0	0|0	0|0	0|0	0|0	0|0	0|0	0|0	0|0	0|0	1|0	1|1	1|1	1|1	0|0	0|0	0|0	0|0	1|1	1|0	1|0	1|1	1|1	0|0	0|0	0|0	1|1	1|1	0|0	1|1	1|1	0|0	1|0	1|1	1|1	1|1	1|1	1|1
3	142738388	3:142738388	18	0.156206	0.244575	T	C	PFDN5		0|0	0|0	0|1	1|0	0|0	1|1	1|1	1|1	0|1	0|0	1|1	1|0	0|0	0|0	0|0	0|0	0|1	1|1	1|1	1|1	0|0	0|0	0|0	0|0	0|0	0|1	0|0	1|1	0|0	0|0	0|0	0|0	0|0	0|0	0|1	0|0	0|0	0|0	0|0	0|0
3	142740687	3:142740687	18	0.158103	0.253777	T	C	PFDN5		1|0	1|1	1|0	1|1	1|1	1|1	0|1	0|0	1|0	1|1	0|0	0|1	1|1	1|1	1|1	1|1	1|0	1|0	0|0	0|1	1|1	1|1	1|1	1|1	1|1	1|1	1|1	1|1	1|1	1|1	1|1	1|1	1|1	1|1	1|0	1|1	1|1	1|1	1|1	1|1
3	142740848	3:142740848	18	0.185788	0.288668	A	C	PFDN5		0|0	1|1	0|0	0|0	0|0	0|0	0|0	0|0	0|0	0|0	0|0	0|0	0|0	1|1	1|1	0|1	0|0	0|0	0|0	0|0	1|1	0|0	1|0	1|1	0|1	0|0	0|0	0|0	1|1	1|1	0|0	1|1	0|1	0|0	1|0	1|1	0|1	1|1	1|1	1|1
3	142742169	3:142742169	18	0.149017	0.234242	G	A	MYG1		0|0	1|1	0|0	0|0	0|0	0|0	0|0	0|0	0|0	0|0	0|0	0|0	0|0	1|1	1|1	1|1	0|0	0|0	0|0	0|0	1|1	0|0	1|0	1|1	0|1	0|1	0|0	0|0	1|1	1|1	0|0	1|1	0|1	0|0	1|0	1|1	0|1	1|1	1|1	0|1
3	142759173	3:142759173	18	0.225118	0.347062	A	G	ESPL1	1	0|1	1|1	1|0	0|1	1|1	1|1	0|1	0|0	0|0	1|1	1|0	0|1	1|1	1|1	1|1	1|1	0|0	0|0	0|0	0|0	1|1	1|1	1|1	1|1	1|1	1|0	1|1	1|1	1|1	1|1	1|1	1|1	1|1	1|1	1|1	1|1	1|1	1|1	1|1	1|1
3	142761195	3:142761195	18	0.176399	0.276665	A	G	ESPL1	1	0|1	1|1	1|0	0|1	1|1	1|1	0|1	0|0	0|0	1|1	1|0	1|1	1|1	1|1	1|1	1|1	0|0	0|0	0|0	0|0	1|1	1|1	1|1	1|1	1|1	1|0	1|1	1|1	1|1	1|1	1|1	1|1	1|1	1|1	1|1	1|1	1|1	1|1	1|1	1|1
3	142762967	3:142762967	18	0.193252	0.30259	C	G	ESPL1	1	0|1	1|1	1|0	0|1	1|1	1|1	0|1	0|0	0|0	1|1	1|0	0|1	1|1	1|1	1|1	1|1	0|0	0|0	0|0	0|0	1|1	1|1	1|1	1|1	1|1	1|0	1|1	1|1	1|1	1|1	1|1	1|1	1|1	1|1	1|1	1|1	1|1	1|1	1|1	1|1
3	142763830	3:142763830	18	0.160079	0.25075	C	T	ESPL1	1	0|1	1|1	1|0	0|1	1|1	1|1	1|1	0|0	0|0	1|1	1|0	1|1	1|1	1|1	1|1	1|1	0|0	0|0	0|0	0|0	1|1	1|1	1|1	1|1	1|1	1|0	1|1	1|1	1|1	1|1	1|1	1|1	1|1	1|1	1|1	1|1	1|1	1|1	1|1	1|1
3	158404375	3:158404375	19	0.160079	0.259105	G	A			0|1	0|1	1|0	0|0	0|0	0|0	0|0	1|0	0|0	1|1	1|0	1|0	0|0	0|0	1|0	1|1	0|0	0|0	1|1	0|1	1|0	0|1	0|0	0|0	0|0	0|0	0|0	0|0	0|0	0|0	0|1	0|0	0|1	0|0	0|0	0|0	0|0	0|0	0|0	0|0
3	158406291	3:158406291	19	0.160079	0.25632	A	G			1|1	1|0	0|1	1|1	1|1	1|1	1|1	0|0	1|0	0|0	0|1	0|1	1|1	1|1	0|1	0|0	1|1	1|1	0|1	1|1	0|1	0|0	1|1	1|1	1|1	1|1	1|1	1|1	1|1	1|1	0|1	1|1	1|0	1|1	1|1	1|1	1|1	1|1	1|1	1|1
3	158406548	3:158406548	19	0.210652	0.328519	C	T			0|0	1|0	0|1	1|1	1|1	1|1	1|1	0|0	0|0	0|0	0|1	0|1	1|1	1|1	0|1	0|0	1|1	1|1	0|1	1|1	0|1	0|0	1|1	1|1	1|1	1|1	1|1	1|1	1|1	1|1	0|1	1|1	1|0	1|1	1|1	1|1	1|1	1|1	1|1	1|1
3	180344856	3:180344856	20	0.158197	0.246901	T	C			0|0	0|0	0|0	0|0	0|0	0|0	0|0	0|1	0|0	0|0	0|0	1|0	0|0	1|0	0|1	0|0	0|0	0|0	0|0	1|0	0|0	0|0	0|0	0|0	0|0	1|1	0|0	0|0	0|0	0|0	1|1	1|1	0|0	1|1	1|0	1|1	1|1	0|0	0|0	1|1
3	180345654	3:180345654	20	0.151292	0.235817	A	G			0|0	0|0	0|0	0|0	0|0	0|0	0|0	0|1	0|0	0|0	0|0	1|1	0|0	1|0	0|0	1|0	0|0	0|0	0|0	1|0	0|0	0|0	0|1	0|0	0|0	1|1	0|0	0|0	0|0	0|0	1|1	1|1	0|0	1|1	1|0	1|1	1|1	0|0	0|0	1|1
3	180362471	3:180362471	20	0.147157	0.229866	T	C	ENSOARG00020011242		0|0	0|0	0|0	0|0	0|0	0|0	0|0	0|0	0|0	0|0	0|0	0|0	0|0	0|0	0|0	0|0	0|0	0|0	0|0	0|0	0|0	0|0	0|0	0|0	0|0	1|1	0|0	0|0	0|0	0|0	0|0	0|0	0|0	0|0	1|0	1|1	0|1	0|0	0|0	1|1
3	237324554	3:237324554	21	0.22025	0.341182	C	G			1|1	1|1	1|1	1|1	1|1	1|1	1|1	1|0	1|1	1|1	1|1	1|1	1|1	1|1	1|1	1|1	1|1	1|1	1|1	1|1	1|1	1|1	0|1	1|1	0|1	0|0	1|1	0|0	0|0	1|1	1|1	0|1	0|0	1|1	1|1	1|1	0|1	1|1	0|1	1|0
3	237324850	3:237324850	21	0.22025	0.341182	A	C			1|1	1|1	1|1	1|1	1|1	1|1	1|1	1|0	1|1	1|1	1|1	1|1	1|1	1|1	1|1	1|1	1|1	1|1	1|1	1|1	1|1	1|1	0|1	1|1	0|1	0|0	1|1	0|0	0|0	1|1	1|1	0|1	0|0	1|1	1|1	1|1	0|1	1|1	0|1	1|0
3	237324908	3:237324908	21	0.22025	0.341182	A	G			1|1	1|1	1|1	1|1	1|1	1|1	1|1	1|0	1|1	1|1	1|1	1|1	1|1	1|1	1|1	1|1	1|1	1|1	1|1	1|1	1|1	1|1	0|1	1|1	0|1	0|0	1|1	0|0	0|0	1|1	1|1	0|1	0|0	1|1	1|1	1|1	0|1	1|1	0|1	1|0
3	237325030	3:237325030	21	0.22025	0.341182	T	G			1|1	1|1	1|1	1|1	1|1	1|1	1|1	1|0	1|1	1|1	1|1	1|1	1|1	1|1	1|1	1|1	1|1	1|1	1|1	1|1	1|1	1|1	0|1	1|1	0|1	0|0	1|1	0|0	0|0	1|1	1|1	0|1	0|0	1|1	1|1	1|1	0|1	1|1	0|1	1|0
3	237325294	3:237325294	21	0.176201	0.273823	A	G			1|1	1|1	1|1	1|1	1|1	1|1	1|1	1|1	1|1	1|1	1|1	1|1	1|1	1|1	1|1	1|1	1|1	1|1	1|1	1|1	1|1	1|1	1|1	1|1	1|1	0|1	1|1	0|0	1|1	1|1	1|1	1|1	0|0	1|1	1|1	0|1	0|1	1|1	1|1	0|0
3	237325615	3:237325615	21	0.237166	0.363011	G	A			1|1	1|1	1|1	1|1	1|1	1|1	1|1	1|0	1|1	1|1	1|1	1|1	1|1	1|1	1|1	1|1	1|1	1|1	1|1	1|1	1|1	1|1	0|1	1|1	0|1	0|0	1|1	0|0	0|0	1|1	1|1	0|1	0|1	1|1	1|1	1|1	0|1	1|1	0|0	0|0
3	237327933	3:237327933	21	0.257343	0.391209	T	C			1|1	1|1	1|1	1|1	1|1	1|1	1|1	0|1	1|1	1|1	1|1	1|1	1|1	1|1	1|1	1|1	1|1	1|0	1|1	1|1	1|1	1|1	0|1	1|1	0|1	0|0	1|1	0|0	0|0	1|1	1|1	0|1	0|0	0|0	1|1	1|1	0|1	0|1	1|0	0|0
3	237328030	3:237328030	21	0.191304	0.297506	T	C			1|1	1|1	1|1	1|1	1|1	1|1	1|1	1|1	1|1	1|1	1|1	1|1	1|1	1|1	1|1	1|1	1|1	1|1	1|1	1|1	1|1	1|1	1|1	1|1	0|1	0|1	1|1	0|0	1|1	1|1	1|1	1|1	0|0	0|1	1|1	1|1	0|1	1|1	1|1	0|0
3	237328587	3:237328587	21	0.239355	0.366355	G	A			1|1	1|1	1|1	1|1	1|1	1|1	1|1	1|0	1|1	1|1	1|1	1|1	1|1	1|1	1|1	1|1	1|1	1|0	1|1	1|1	1|1	1|1	0|1	1|1	0|1	0|0	1|1	0|0	0|0	1|1	1|1	0|1	0|0	0|1	1|1	1|1	0|0	0|1	1|0	0|0
4	75743386	4:75743386	22	0.161491	0.253592	T	C	ENSOARG00020000180		0|0	0|0	0|0	0|0	0|0	0|0	0|0	0|0	0|0	0|0	0|0	0|0	0|0	0|0	0|0	0|0	0|0	0|0	0|0	0|0	0|0	0|0	0|0	1|1	0|1	0|1	0|0	0|0	0|0	1|0	0|0	0|0	0|0	0|0	0|0	0|0	0|0	0|0	0|0	0|0
4	75764263	4:75764263	22	0.147157	0.233765	G	A	HOXA9	2	0|0	0|0	0|0	0|0	0|0	0|0	0|0	0|0	0|0	0|0	0|0	0|0	0|0	0|0	0|0	0|0	0|0	0|0	0|0	0|0	0|0	0|0	0|0	1|1	0|1	0|1	0|0	0|0	0|0	1|0	0|0	0|0	0|0	0|0	0|0	0|0	0|0	0|0	0|0	0|0
4	75767410	4:75767410	22	0.147157	0.233765	T	C			0|0	0|0	0|0	0|0	0|0	0|0	0|0	0|0	0|0	0|0	0|0	0|0	0|0	0|0	0|0	0|0	0|0	0|0	0|0	0|0	0|0	0|0	0|0	1|1	0|1	0|1	0|0	0|0	0|0	1|0	0|0	0|0	0|0	0|0	0|0	0|0	0|0	0|0	0|0	0|0
4	76171429	4:76171429	23	0.147157	0.229866	T	C	SKAP2	3	0|0	0|0	0|0	0|0	0|0	0|0	0|0	0|0	0|0	0|0	0|0	0|0	0|0	0|0	0|0	0|0	0|0	0|0	0|0	0|0	0|0	0|0	1|0	1|1	0|0	0|0	0|0	0|0	0|0	0|0	0|0	0|0	1|1	1|1	1|1	0|0	0|0	0|0	0|1	0|0
4	76171534	4:76171534	23	0.147157	0.229866	G	A	SKAP2	3	0|0	0|0	0|0	0|0	0|0	0|0	0|0	0|0	0|0	0|0	0|0	0|0	0|0	0|0	0|0	0|0	0|0	0|0	0|0	0|0	0|0	0|0	1|0	1|1	0|0	0|0	0|0	0|0	0|0	0|0	0|0	1|0	1|1	1|1	1|1	0|0	0|0	0|0	0|0	0|0
4	76173867	4:76173867	23	0.157317	0.25031	T	G	SKAP2	3	1|1	1|1	1|1	1|1	1|1	1|1	1|1	1|1	1|1	1|1	1|1	1|1	1|1	1|1	1|1	1|1	1|1	1|1	1|1	1|1	1|1	1|0	0|1	0|0	1|1	1|1	1|1	1|1	1|1	1|1	0|1	0|1	0|0	0|1	0|0	1|1	1|1	1|1	1|0	1|1
4	76174174	4:76174174	23	0.14584	0.231317	T	A	SKAP2	3	1|1	1|1	1|1	1|1	1|0	1|1	1|1	1|1	1|1	1|1	1|1	1|1	1|1	1|1	1|1	0|1	1|1	1|1	1|1	1|1	1|1	1|0	0|1	0|0	1|1	1|1	1|1	1|1	1|1	1|1	0|0	0|1	0|0	0|0	0|0	1|1	1|1	0|1	1|0	1|1
4	101371059	4:101371059	24	0.147157	0.233765	G	A	RBM28	1	0|0	0|0	0|0	0|0	0|0	0|0	0|0	0|0	0|0	0|0	0|0	0|0	0|0	0|0	0|0	0|0	0|0	0|0	0|0	0|0	0|0	0|0	1|1	1|0	0|0	0|0	0|0	0|0	0|0	0|1	1|0	0|0	0|0	1|1	1|1	0|0	0|0	0|0	0|1	0|0
4	101375352	4:101375352	24	0.161491	0.24999	G	A	RBM28	1	0|0	0|0	0|0	0|0	0|0	0|0	0|0	0|0	0|0	0|0	0|0	0|0	0|0	0|0	0|0	0|0	0|0	0|0	0|0	0|0	0|0	0|0	1|1	1|1	0|0	0|0	0|0	0|0	0|0	0|1	0|0	0|0	0|0	1|1	1|1	0|0	0|0	0|0	0|1	0|0
4	101375463	4:101375463	24	0.191304	0.297506	T	C	RBM28	1	0|0	0|0	0|0	0|0	0|0	0|0	0|0	0|0	0|0	0|0	0|0	0|0	0|0	0|0	0|0	0|0	0|0	0|0	0|0	0|0	0|0	0|0	1|1	1|1	0|0	0|1	0|0	0|0	0|0	0|1	0|1	0|0	0|0	1|1	1|1	0|0	0|0	0|0	0|1	0|0
4	101377670	4:101377670	24	0.161491	0.253592	T	C	RBM28	1	0|0	0|0	0|0	0|0	0|0	0|0	0|0	0|0	0|0	0|0	0|0	0|0	0|0	0|0	0|0	0|0	0|0	0|0	0|0	0|0	0|0	0|0	1|1	1|1	0|0	0|0	0|0	0|0	0|0	0|1	0|1	0|0	0|0	1|1	1|1	0|0	0|0	0|0	0|1	0|0
4	101390504	4:101390504	24	0.147157	0.229866	G	A	PRRT4		0|0	0|0	0|0	0|0	0|0	0|0	0|0	0|0	0|0	0|0	0|0	0|0	0|0	0|0	0|0	0|0	0|0	0|0	0|0	0|0	0|0	0|0	1|1	1|1	0|0	0|1	0|0	0|0	0|0	0|1	0|0	0|0	0|0	1|1	1|1	0|0	0|0	0|0	0|0	0|0
4	101391846	4:101391846	24	0.161491	0.24999	G	A	PRRT4		0|0	0|0	0|0	0|0	0|0	0|0	0|0	0|0	0|0	0|0	0|0	0|0	0|0	0|0	0|0	0|0	0|0	0|0	0|0	0|0	0|0	0|0	1|1	1|1	0|0	0|0	0|0	0|0	0|0	0|1	1|1	0|0	0|0	1|1	1|1	0|0	0|0	0|0	0|1	0|0
4	101392118	4:101392118	24	0.176201	0.273823	G	A	PRRT4		0|0	0|0	0|0	0|0	0|0	0|0	0|0	0|0	0|0	0|0	0|0	0|0	0|0	0|0	0|0	0|0	0|0	0|0	0|0	0|0	0|0	0|0	1|1	1|1	0|0	0|0	0|0	0|0	0|0	0|1	1|1	0|0	0|0	1|1	1|1	0|0	0|0	0|0	0|1	0|0
4	101395924	4:101395924	24	0.161491	0.253592	A	G	PRRT4		0|0	0|0	0|0	0|0	0|0	0|0	0|0	0|0	0|0	0|0	0|0	0|0	0|0	0|0	0|0	0|0	0|0	0|0	0|0	0|0	0|0	0|0	1|1	1|1	0|0	0|0	0|0	0|0	0|0	0|1	1|0	0|0	0|0	1|1	1|1	0|0	0|0	0|0	0|1	0|0
4	101397506	4:101397506	24	0.176201	0.277168	G	A			0|0	0|0	0|0	0|0	0|0	0|0	0|0	0|0	0|0	0|0	0|0	0|0	0|0	0|0	0|0	0|0	0|0	0|0	0|0	0|0	0|0	0|0	1|1	1|1	0|0	0|1	0|0	0|0	0|0	0|1	1|0	0|0	0|0	1|1	1|1	0|0	0|0	0|0	0|1	0|0
4	101397911	4:101397911	24	0.176201	0.277168	G	A			0|0	0|0	0|0	0|0	0|0	0|0	0|0	0|0	0|0	0|0	0|0	0|0	0|0	0|0	0|0	0|0	0|0	0|0	0|0	0|0	0|0	0|0	1|1	1|1	0|0	0|1	0|0	0|0	0|0	0|1	1|0	0|0	0|0	1|1	1|1	0|0	0|0	0|0	0|1	0|0
4	112056622	4:112056622	25	0.160571	0.25495	T	C	HIPK2	1	0|0	0|1	1|1	1|1	0|0	0|0	1|0	1|1	0|0	1|1	0|0	0|0	0|0	0|0	0|1	0|1	0|0	0|0	1|1	0|1	0|1	0|0	0|1	1|0	0|1	1|1	1|1	1|1	1|1	1|1	0|0	0|0	1|0	1|1	1|1	0|1	1|1	1|1	1|1	1|1
4	112056888	4:112056888	25	0.162054	0.257406	T	C	HIPK2	1	0|0	0|1	1|1	1|1	0|0	0|0	1|0	1|1	0|0	1|1	0|0	0|0	0|0	0|0	0|1	0|1	0|0	0|0	1|1	0|1	1|1	0|0	0|1	1|0	1|1	1|1	1|1	1|1	1|1	1|1	0|0	0|1	1|0	1|1	1|1	0|1	1|1	1|1	1|1	1|1
4	112057618	4:112057618	25	0.19714	0.311242	G	A	HIPK2	1	1|0	0|1	1|0	1|1	0|0	0|0	1|0	1|1	0|0	1|1	0|0	0|0	0|0	0|0	0|0	0|0	0|0	0|0	1|1	0|0	0|1	0|0	0|1	1|0	1|1	1|1	1|1	1|1	1|1	1|1	0|0	0|1	1|0	1|1	1|1	0|1	1|1	1|0	1|1	0|1
5	10798977	5:10798977	26	0.166996	0.263058	G	C			0|0	0|0	0|0	0|0	0|0	0|0	0|0	0|0	0|0	0|0	1|1	0|0	0|0	0|1	0|0	1|1	0|0	0|0	0|0	1|0	0|0	0|0	0|1	0|1	1|0	1|0	0|0	0|0	1|1	1|1	1|0	0|1	1|1	0|0	0|0	1|1	0|0	0|1	1|1	0|0
5	10807472	5:10807472	26	0.177478	0.277568	T	C			0|0	1|0	0|0	0|0	0|0	0|0	0|0	0|0	0|0	0|0	1|1	0|0	0|0	1|0	0|0	1|1	0|0	0|0	0|1	0|0	0|0	0|0	0|1	0|1	1|1	0|0	1|1	0|0	1|1	0|0	0|0	1|0	1|1	1|0	0|0	1|1	0|0	0|1	1|1	1|1
5	10809125	5:10809125	26	0.158197	0.246901	C	T			0|0	0|0	0|0	0|0	0|0	0|0	0|0	0|0	0|0	0|0	1|1	0|0	0|0	1|0	0|0	1|1	0|0	0|0	0|0	0|0	0|0	0|0	0|1	0|1	1|1	0|0	0|0	0|0	1|1	0|0	0|0	1|0	1|0	0|0	0|0	1|1	0|0	0|1	1|1	1|1
5	10809383	5:10809383	26	0.151292	0.237873	C	A			0|0	1|0	0|0	0|0	0|0	0|0	0|0	0|0	0|0	0|0	1|1	0|0	0|0	1|0	0|0	1|1	0|0	0|0	0|0	0|0	0|0	0|0	0|1	0|1	1|1	1|0	0|0	0|0	0|1	0|0	0|0	1|0	1|0	0|0	0|0	1|1	0|0	0|1	1|1	1|1
5	10819736	5:10819736	26	0.198901	0.31379	G	A	IER2	1	0|0	1|0	0|0	0|0	0|0	0|0	0|0	0|0	0|0	0|0	1|1	0|0	0|0	1|0	0|0	1|1	0|0	1|0	0|1	1|0	0|1	1|0	0|1	0|1	1|1	1|0	1|1	0|0	1|1	1|1	1|0	1|0	1|1	0|1	0|0	1|1	0|0	0|1	1|1	1|1
5	10823880	5:10823880	26	0.19714	0.312972	A	G	IER2	1	0|0	1|0	0|0	0|0	0|0	0|0	0|0	0|0	1|0	0|0	1|1	0|0	0|0	1|0	0|0	1|1	1|0	1|0	0|1	1|0	0|1	1|0	0|1	1|1	1|1	1|1	1|1	0|0	0|1	1|1	1|0	1|0	1|1	0|1	1|1	1|1	0|0	0|1	1|1	1|1
5	10828757	5:10828757	26	0.203301	0.320771	C	T	STX10		0|0	1|0	1|0	0|0	0|1	0|0	0|0	0|0	0|0	0|0	1|1	1|0	1|0	1|1	0|0	1|1	0|0	1|0	0|1	1|1	0|1	1|0	0|1	0|1	1|1	1|1	1|1	0|0	1|1	1|1	1|1	1|0	1|1	0|1	1|1	1|1	1|1	0|1	1|1	1|1
5	10831002	5:10831002	26	0.159237	0.257728	G	A	STX10		1|1	1|0	1|1	0|0	0|0	0|0	0|0	1|0	1|0	0|0	1|1	1|0	1|0	1|1	0|1	1|1	0|0	1|0	0|1	1|1	0|1	1|0	0|1	0|1	1|1	1|1	1|1	1|1	1|1	1|1	1|1	1|1	1|1	0|1	1|1	1|1	1|0	0|1	1|1	1|1
5	17093209	5:17093209	27	0.151292	0.241985	C	T	CATSPERD		0|0	0|0	0|0	0|0	0|1	0|0	0|0	1|1	0|0	0|0	0|0	0|0	0|0	0|0	0|0	1|0	0|0	0|0	0|0	0|0	0|0	1|1	0|0	1|1	0|1	1|0	0|1	0|0	0|0	1|1	0|1	0|0	0|1	1|0	1|0	1|1	1|1	1|1	0|1	1|0
5	17108819	5:17108819	27	0.160571	0.25495	A	G	LONP1		1|1	1|0	1|1	1|1	1|0	0|1	1|1	0|0	1|1	0|1	1|1	1|1	1|0	0|1	0|0	0|0	1|1	1|1	1|1	1|0	1|0	0|0	0|1	0|0	1|0	0|1	0|0	0|0	1|1	0|0	0|0	0|0	0|0	0|0	1|0	0|0	0|0	0|0	0|0	0|1
5	17112474	5:17112474	27	0.161189	0.252149	A	G	RPL36		0|0	0|0	0|0	0|0	0|1	1|0	0|0	1|1	0|0	1|0	0|1	0|0	0|1	1|0	1|1	0|0	0|0	0|0	0|0	0|0	0|0	1|1	1|0	1|1	0|0	0|0	1|1	1|1	0|0	1|1	1|1	0|0	1|1	1|1	1|1	1|1	1|1	1|1	0|1	1|0
5	74523154	5:74523154	28	0.242987	0.373657	C	T			1|1	1|1	1|0	1|1	1|1	1|1	1|1	0|1	1|1	0|0	0|1	1|1	1|0	1|1	1|1	1|1	1|1	1|1	1|0	1|0	1|0	1|1	1|1	0|0	0|0	1|0	1|1	1|1	0|0	1|1	0|0	1|0	0|0	1|0	0|0	0|1	1|0	1|0	0|0	0|0
5	74527535	5:74527535	28	0.160079	0.252198	G	A	TTC1		1|1	1|1	1|0	1|1	1|1	1|1	1|1	0|1	1|1	0|0	0|0	1|1	1|0	1|1	1|1	1|1	1|1	0|0	0|0	1|0	1|0	1|1	1|1	0|0	0|0	1|0	1|1	1|1	0|0	1|1	0|0	1|0	0|0	1|0	0|0	0|1	1|0	1|0	0|0	0|0
5	74531494	5:74531494	28	0.200977	0.313393	C	T	TTC1		1|1	1|1	1|0	1|1	1|1	1|1	1|1	0|1	1|1	0|0	0|1	1|1	1|0	1|1	1|1	1|1	1|1	1|1	1|0	0|0	1|0	1|1	1|1	0|0	0|0	1|0	1|1	1|1	0|0	1|1	0|0	1|0	0|0	1|0	0|0	1|1	1|0	1|0	0|0	0|0
5	74532414	5:74532414	28	0.180415	0.284042	C	T	TTC1		1|1	1|1	1|0	1|1	1|1	1|1	1|1	0|1	1|1	0|0	0|1	1|1	1|0	1|1	1|1	0|1	1|1	1|1	1|0	0|0	1|0	1|1	1|1	0|0	0|0	1|0	1|1	1|1	0|0	1|1	0|0	1|0	0|0	1|0	0|0	1|1	1|0	1|0	0|0	0|0
5	74532888	5:74532888	28	0.200977	0.313393	A	C	TTC1		1|1	1|1	1|0	1|1	1|1	1|1	1|1	0|1	1|1	0|0	0|1	1|1	1|0	1|1	1|1	1|1	1|1	1|1	1|0	0|0	1|0	1|1	1|1	0|0	0|0	1|0	1|1	1|1	0|0	1|1	0|0	1|0	0|0	1|0	0|0	1|1	1|0	1|0	0|0	0|0
5	74534490	5:74534490	28	0.200977	0.313393	G	A	TTC1		1|1	1|1	1|0	1|1	1|1	1|1	1|1	0|1	1|1	0|0	0|1	1|1	1|0	1|1	1|1	1|1	1|1	1|1	1|0	0|0	1|0	1|1	1|1	0|0	0|0	1|0	1|1	1|1	0|0	1|1	0|0	1|0	0|0	1|0	0|0	1|1	1|0	1|0	0|0	0|0
5	74534821	5:74534821	28	0.200977	0.313393	T	A	TTC1		1|1	1|1	1|0	1|1	1|1	1|1	1|1	0|1	1|1	0|0	0|1	1|1	1|0	1|1	1|1	1|1	1|1	1|1	1|0	0|0	1|0	1|1	1|1	0|0	0|0	1|0	1|1	1|1	0|0	1|1	0|0	1|0	0|0	1|0	0|0	1|1	1|0	1|0	0|0	0|0
5	74536489	5:74536489	28	0.146467	0.231925	G	A	TTC1		1|1	1|1	1|0	1|1	1|1	1|1	1|1	0|0	1|1	0|0	0|1	1|1	1|0	1|1	1|1	0|1	1|1	1|1	1|0	1|0	1|0	1|1	1|1	0|0	0|0	1|0	1|1	1|1	1|1	1|1	0|0	0|0	0|1	1|0	0|0	1|1	1|0	1|0	0|0	0|0
5	74536967	5:74536967	28	0.185788	0.294029	T	C	TTC1		1|1	1|1	1|0	1|1	1|1	1|1	1|1	0|1	1|1	0|0	0|1	1|1	1|0	1|1	1|1	1|1	1|1	1|1	1|0	1|0	1|0	1|1	1|1	0|0	0|0	1|0	1|1	1|1	1|1	1|1	0|0	1|0	0|1	1|0	0|0	0|1	1|0	1|0	0|0	0|0
5	74537322	5:74537322	28	0.168585	0.267407	A	G	TTC1		1|1	1|1	1|0	1|1	1|1	1|1	1|1	0|1	1|1	0|0	0|1	1|1	1|0	1|1	1|1	1|1	1|1	1|1	1|0	1|0	1|0	1|1	1|1	0|0	0|0	1|0	1|1	1|1	1|1	1|1	0|0	1|0	0|1	1|0	0|0	1|1	1|0	1|0	0|0	0|0
5	74537338	5:74537338	28	0.168585	0.267407	G	A	TTC1		1|1	1|1	1|0	1|1	1|1	1|1	1|1	0|1	1|1	0|0	0|1	1|1	1|0	1|1	1|1	1|1	1|1	1|1	1|0	1|0	1|0	1|1	1|1	0|0	0|0	1|0	1|1	1|1	1|1	1|1	0|0	1|0	0|1	1|0	0|0	1|1	1|0	1|0	0|0	0|0
5	74537363	5:74537363	28	0.168585	0.267407	G	A	TTC1		1|1	1|1	1|0	1|1	1|1	1|1	1|1	0|1	1|1	0|0	0|1	1|1	1|0	1|1	1|1	1|1	1|1	1|1	1|0	1|0	1|0	1|1	1|1	0|0	0|0	1|0	1|1	1|1	1|1	1|1	0|0	1|0	0|1	1|0	0|0	1|1	1|0	1|0	0|0	0|0
5	74537456	5:74537456	28	0.190556	0.299525	C	G	TTC1		1|1	1|1	1|0	1|1	1|1	1|1	1|1	1|1	1|1	0|0	1|1	1|1	1|1	1|1	1|1	1|1	1|1	1|1	1|0	1|0	1|1	1|1	1|1	1|0	0|0	1|0	1|1	1|1	1|1	1|1	0|0	1|0	0|1	1|0	0|0	1|1	1|1	1|0	0|0	0|0
5	74537796	5:74537796	28	0.203897	0.319442	G	A	TTC1		1|1	1|1	1|0	1|1	1|1	1|1	1|1	0|1	1|1	0|0	0|1	1|1	1|0	1|1	1|1	1|1	1|1	1|1	1|0	1|0	1|0	1|1	1|1	0|0	0|0	1|0	1|1	1|1	1|1	1|1	0|0	1|0	0|0	1|0	0|0	0|1	1|0	1|0	0|0	0|0
5	74538375	5:74538375	28	0.22025	0.341591	G	C	TTC1		1|1	1|1	1|0	1|1	1|1	1|1	1|1	0|0	1|1	0|0	0|1	1|1	1|0	1|1	1|1	1|1	1|1	1|1	1|0	1|0	1|0	1|1	1|1	0|0	0|0	1|0	1|1	1|1	0|0	1|1	0|0	1|0	0|0	1|0	0|0	0|1	1|0	1|0	0|0	0|0
5	74538391	5:74538391	28	0.182708	0.287543	T	C	TTC1		1|1	1|1	1|0	1|1	1|1	1|1	1|1	0|0	1|1	0|0	0|1	1|1	1|0	1|1	1|1	1|1	1|1	1|1	1|0	1|0	1|0	1|1	1|1	0|0	0|0	1|0	1|1	1|1	1|1	1|1	0|0	1|0	0|0	1|0	0|0	0|1	1|0	1|0	0|0	0|0
5	74538658	5:74538658	28	0.200977	0.313393	G	A	TTC1		1|1	1|1	1|0	1|1	1|1	1|1	1|1	0|0	1|1	0|0	0|1	1|1	1|0	1|1	1|1	1|1	1|1	1|1	1|0	1|0	1|0	1|1	1|1	0|0	0|0	1|0	1|1	1|1	0|0	1|1	0|0	1|0	0|0	1|0	0|0	1|1	1|0	1|0	0|0	0|0
5	74538716	5:74538716	28	0.180415	0.284042	G	C	TTC1		1|1	1|1	1|0	1|1	0|1	1|1	1|1	0|0	1|1	0|0	0|1	1|1	1|0	1|1	1|1	1|1	1|1	1|1	1|0	1|0	1|0	1|1	1|1	0|0	0|0	1|0	1|1	1|1	0|0	1|1	0|0	1|0	0|0	1|0	0|0	1|1	1|0	1|0	0|0	0|0
5	74538830	5:74538830	28	0.200977	0.313393	C	T	TTC1		1|1	1|1	1|0	1|1	1|1	1|1	1|1	0|0	1|1	0|0	0|1	1|1	1|0	1|1	1|1	1|1	1|1	1|1	1|0	1|0	1|0	1|1	1|1	0|0	0|0	1|0	1|1	1|1	0|0	1|1	0|0	1|0	0|0	1|0	0|0	1|1	1|0	1|0	0|0	0|0
5	74538853	5:74538853	28	0.1654	0.260569	A	G	TTC1		1|1	1|1	1|0	1|1	1|1	1|1	1|1	0|0	1|1	0|0	0|1	1|1	1|0	1|1	1|1	1|1	1|1	1|1	1|0	1|0	1|0	1|1	1|1	0|0	0|0	1|0	1|1	1|1	1|1	1|1	0|0	1|0	0|0	1|0	0|0	1|1	1|0	1|0	0|0	0|0
5	74538865	5:74538865	28	0.1654	0.260569	T	C	TTC1		1|1	1|1	1|0	1|1	1|1	1|1	1|1	0|0	1|1	0|0	0|1	1|1	1|0	1|1	1|1	1|1	1|1	1|1	1|0	1|0	1|0	1|1	1|1	0|0	0|0	1|0	1|1	1|1	1|1	1|1	0|0	1|0	0|0	1|0	0|0	1|1	1|0	1|0	0|0	0|0
5	74539149	5:74539149	28	0.1654	0.260569	A	G	TTC1		1|1	1|1	1|0	1|1	1|1	1|1	1|1	0|0	1|1	0|0	0|1	1|1	1|0	1|1	1|1	1|1	1|1	1|1	1|0	1|0	1|0	1|1	1|1	0|0	0|0	1|0	1|1	1|1	1|1	1|1	0|0	1|0	0|0	1|0	0|0	1|1	1|0	1|0	0|0	0|0
5	74539198	5:74539198	28	0.146467	0.230099	C	A	TTC1		1|1	1|1	1|0	1|1	1|1	1|1	1|1	0|0	1|1	0|0	0|1	1|1	1|0	1|1	1|1	1|1	1|1	1|1	1|0	0|0	1|0	1|1	1|1	0|0	0|0	1|0	1|1	1|1	1|1	1|1	0|0	1|0	0|0	1|0	0|0	1|1	1|0	1|0	0|0	0|0
5	74539330	5:74539330	28	0.190556	0.299525	C	A	TTC1		1|1	1|1	1|0	1|1	1|1	1|1	1|1	1|1	1|1	0|0	1|1	1|1	1|1	1|1	1|1	1|1	1|1	1|1	1|0	1|0	1|1	1|1	1|1	1|0	0|0	1|0	1|1	1|1	1|1	1|1	0|0	1|0	0|1	1|1	0|0	0|1	1|1	1|0	0|0	0|0
5	74539343	5:74539343	28	0.1654	0.262375	A	G	TTC1		1|1	1|1	1|0	1|1	1|1	1|1	1|1	0|0	1|1	0|0	0|1	1|1	1|0	1|1	1|1	1|1	1|1	1|1	1|0	1|0	1|0	1|1	1|1	0|1	0|0	1|0	1|1	1|1	1|1	1|1	0|0	1|0	0|0	1|0	0|0	0|1	1|0	1|0	0|0	0|0
5	74539530	5:74539530	28	0.225667	0.349234	A	G	TTC1		1|1	1|1	1|0	1|1	1|1	1|1	1|1	1|1	1|1	0|0	1|1	1|1	1|1	1|1	1|1	1|1	1|1	1|1	1|0	1|0	1|1	1|1	1|1	1|0	0|0	1|0	1|1	1|1	1|1	1|1	0|0	1|0	0|0	1|0	0|0	0|1	1|1	1|0	0|0	0|0
5	74539539	5:74539539	28	0.22025	0.341591	T	G	TTC1		1|1	1|1	1|0	1|1	1|1	1|1	1|1	0|0	1|1	0|0	0|1	1|1	1|0	1|1	1|1	1|1	1|1	1|1	1|0	1|0	1|0	1|1	1|1	0|0	0|0	1|0	1|1	1|1	0|0	1|1	0|0	1|0	0|0	1|0	0|0	0|1	1|0	1|0	0|0	0|0
5	74539696	5:74539696	28	0.242987	0.373657	A	C	TTC1		1|1	1|1	1|0	1|1	1|1	1|1	1|1	0|1	1|1	0|0	0|1	1|1	1|0	1|1	1|1	1|1	1|1	1|1	1|0	1|0	1|0	1|1	1|1	0|0	0|0	1|0	1|1	1|1	0|0	1|1	0|0	1|0	0|0	1|0	0|0	0|1	1|0	1|0	0|0	0|0
5	74540114	5:74540114	28	0.183413	0.288617	T	C	TTC1		1|1	1|1	1|0	1|1	1|1	1|1	1|1	1|1	1|1	0|0	1|1	1|1	1|1	1|1	1|1	1|1	1|1	1|1	1|0	0|0	1|1	1|1	1|1	1|0	0|0	1|0	1|1	1|1	1|1	1|1	0|0	1|0	0|1	1|0	0|0	0|1	1|1	1|0	0|0	0|0
5	74540192	5:74540192	28	0.1654	0.262375	C	G	TTC1		1|1	1|1	1|0	1|1	1|1	1|1	1|1	0|1	1|1	0|0	0|1	1|1	1|0	1|1	1|1	1|1	1|1	1|1	1|0	0|0	1|0	1|1	1|1	0|0	0|0	1|0	1|1	1|1	1|1	1|1	0|0	1|0	0|1	1|0	0|0	0|1	1|0	1|0	0|0	0|0
5	74540359	5:74540359	28	0.166996	0.263058	A	G	TTC1		1|1	1|1	1|0	1|1	1|1	1|1	1|1	1|1	1|1	0|0	1|1	1|1	1|1	1|1	1|1	1|1	1|1	1|1	1|0	0|0	1|1	1|1	1|1	1|1	0|0	1|0	1|1	1|1	1|1	1|1	0|0	1|0	0|1	1|0	0|0	0|1	1|1	1|0	0|0	0|0
5	74540729	5:74540729	28	0.146467	0.233751	A	G	TTC1		1|1	1|1	1|0	1|1	1|1	0|1	1|1	0|1	1|1	0|0	0|1	1|1	1|0	1|1	1|1	1|1	1|1	1|1	1|0	0|0	1|0	1|1	1|1	0|0	0|0	1|0	1|1	1|1	1|1	1|1	0|0	1|0	0|1	1|0	0|0	0|1	1|0	1|0	0|0	0|0
5	74540807	5:74540807	28	0.146467	0.233751	A	C	TTC1		1|1	1|1	1|0	1|1	1|1	0|1	1|1	0|1	1|1	0|0	0|1	1|1	1|0	1|1	1|1	1|1	1|1	1|1	1|0	0|0	1|0	1|1	1|1	0|0	0|0	1|0	1|1	1|1	1|1	1|1	0|0	1|0	0|1	1|0	0|0	0|1	1|0	1|0	0|0	0|0
5	74565338	5:74565338	28	0.168585	0.263753	T	C	TTC1		1|1	1|1	1|0	1|1	1|1	0|0	1|1	1|1	1|1	0|0	0|1	1|1	1|1	1|1	1|1	1|1	1|1	1|1	1|0	0|0	1|1	1|1	1|1	0|0	0|0	1|0	1|1	1|1	1|1	1|1	0|0	1|0	0|0	1|0	0|0	0|1	1|1	1|0	0|0	0|0
5	99350864	5:99350864	29	0.176201	0.273823	G	A	KIAA0825		0|0	0|0	0|0	0|0	0|0	0|0	0|0	0|0	0|0	0|0	0|0	0|0	0|0	0|0	0|0	0|0	0|0	0|0	0|0	0|0	0|0	0|0	0|0	0|0	0|0	0|0	0|0	0|0	0|0	0|0	0|0	1|0	1|1	0|0	0|0	0|0	1|0	1|1	0|0	0|0
5	99351046	5:99351046	29	0.147157	0.229866	T	A	KIAA0825		0|0	0|0	0|0	0|0	0|0	0|0	0|0	0|0	0|0	0|0	0|0	0|0	0|0	0|0	0|0	0|0	0|0	0|0	0|0	0|0	0|0	0|0	0|0	0|0	0|0	0|0	0|0	0|0	0|0	0|0	0|0	1|0	1|1	0|0	0|0	0|0	1|0	0|0	0|0	0|0
5	99351080	5:99351080	29	0.147157	0.229866	T	C	KIAA0825		0|0	0|0	0|0	0|0	0|0	0|0	0|0	0|0	0|0	0|0	0|0	0|0	0|0	0|0	0|0	0|0	0|0	0|0	0|0	0|0	0|0	0|0	0|0	0|0	0|0	0|0	0|0	0|0	0|0	0|0	0|0	1|0	1|1	0|0	0|0	0|0	1|0	0|0	0|0	0|0
5	99351137	5:99351137	29	0.176201	0.273823	C	T	KIAA0825		0|0	0|0	0|0	0|0	0|0	0|0	0|0	0|0	0|0	0|0	0|0	0|0	0|0	0|0	0|0	0|0	0|0	0|0	0|0	0|0	0|0	0|0	0|0	0|0	0|0	0|0	0|0	0|0	0|0	0|0	0|0	1|0	1|1	0|0	0|0	0|0	1|0	1|1	0|0	0|0
5	99351386	5:99351386	29	0.176201	0.273823	C	T	KIAA0825		0|0	0|0	0|0	0|0	0|0	0|0	0|0	0|0	0|0	0|0	0|0	0|0	0|0	0|0	0|0	0|0	0|0	0|0	0|0	0|0	0|0	0|0	0|0	0|0	0|0	0|0	0|0	0|0	0|0	0|0	0|0	1|0	1|1	0|0	0|0	0|0	1|0	1|1	0|0	0|0
5	113307231	5:113307231	30	0.17652	0.280316	A	G	EFNA5		0|1	1|0	0|0	0|0	0|0	0|0	0|0	0|0	0|1	0|0	0|0	0|0	0|0	0|0	0|0	0|0	0|0	0|0	0|0	0|0	0|0	0|0	0|0	0|0	0|0	0|0	0|0	0|0	1|0	0|0	1|1	0|1	1|0	1|1	1|1	1|0	1|1	1|1	0|1	0|1
5	113311113	5:113311113	30	0.166996	0.267044	G	A	EFNA5		0|1	1|0	0|1	0|0	1|0	0|0	0|0	0|0	0|0	0|0	0|0	0|0	0|0	0|1	0|0	0|0	0|0	0|0	0|0	0|0	0|1	0|0	0|0	1|1	0|0	1|0	0|0	0|0	1|0	0|0	1|1	0|1	1|0	1|1	1|1	1|1	1|1	1|1	0|1	0|1
5	113315592	5:113315592	30	0.166996	0.267044	G	C	EFNA5		0|1	1|0	0|1	0|0	1|0	0|0	0|0	0|0	0|0	0|0	0|0	0|0	0|0	0|1	0|0	0|0	0|0	0|0	0|0	0|0	0|1	0|0	0|0	0|1	0|0	1|1	0|0	0|0	1|0	0|0	1|1	0|0	1|0	1|1	1|1	1|1	1|1	1|1	0|1	0|1
5	113315623	5:113315623	30	0.166996	0.267044	G	A	EFNA5		0|1	1|0	0|1	0|0	1|0	0|0	0|0	0|0	0|0	0|0	0|0	0|0	0|0	0|1	0|0	0|0	0|0	0|0	0|0	0|0	0|1	0|0	0|0	0|1	0|0	1|1	0|0	0|0	1|0	0|0	1|1	0|0	1|0	1|1	1|1	1|1	1|1	1|1	0|1	0|1
5	113315920	5:113315920	30	0.151292	0.244041	C	A	EFNA5		0|1	1|0	0|1	0|0	1|0	0|0	0|0	0|0	0|0	0|0	0|0	0|0	0|0	0|1	0|0	0|0	0|0	0|0	0|0	0|0	0|1	0|0	0|0	0|1	0|0	0|1	0|0	0|0	1|0	0|0	1|1	0|0	1|0	1|1	1|1	1|1	1|1	1|1	0|1	0|1
5	113316112	5:113316112	30	0.161128	0.257625	A	G	EFNA5		0|1	1|1	0|1	0|0	1|0	0|0	0|0	0|0	0|0	0|0	0|0	0|0	0|0	0|1	0|0	0|0	0|0	0|0	0|0	0|0	0|1	0|0	0|0	0|1	0|0	0|1	0|0	0|0	1|0	0|0	1|1	0|1	1|0	1|1	1|1	1|1	1|1	1|1	0|1	0|1
5	113316476	5:113316476	30	0.166996	0.269038	T	G	EFNA5		0|1	1|0	0|1	0|0	1|0	0|0	0|0	0|0	0|0	0|0	0|0	0|0	0|0	0|1	0|0	0|0	0|0	0|0	0|0	0|0	0|1	0|0	0|0	0|1	0|0	0|1	0|0	0|0	1|0	0|0	1|1	0|1	1|0	1|1	1|1	1|1	1|1	1|1	0|1	0|1
5	113316518	5:113316518	30	0.166996	0.269038	G	A	EFNA5		0|1	1|0	0|1	0|0	1|0	0|0	0|0	0|0	0|0	0|0	0|0	0|0	0|0	0|1	0|0	0|0	0|0	0|0	0|0	0|0	0|1	0|0	0|0	0|1	0|0	0|1	0|0	0|0	1|0	0|0	1|1	0|1	1|0	1|1	1|1	1|1	1|1	1|1	0|1	0|1
5	113316549	5:113316549	30	0.151292	0.244041	C	A	EFNA5		0|1	1|0	0|1	0|0	1|0	0|0	0|0	0|0	0|0	0|0	0|0	0|0	0|0	0|1	0|0	0|0	0|0	0|0	0|0	0|0	0|1	0|0	0|0	0|1	0|0	0|0	0|0	0|0	1|0	0|0	1|1	0|1	1|0	1|1	1|1	1|1	1|1	1|1	0|1	0|1
5	113316699	5:113316699	30	0.174042	0.278237	C	A	EFNA5		0|1	1|0	0|1	0|0	0|0	0|0	0|0	0|0	0|0	0|0	0|0	0|0	0|0	0|1	0|0	0|0	0|0	0|0	0|0	0|0	0|1	0|0	0|0	0|1	0|0	0|1	0|0	0|0	1|0	0|0	1|1	0|0	1|0	1|1	1|1	1|1	1|1	1|1	0|1	0|1
6	25482250	6:25482250	31	0.160571	0.253136	T	A	BDH2		0|1	1|1	1|1	0|0	1|1	0|0	1|1	0|0	0|1	1|1	0|1	1|1	0|0	1|1	1|0	1|1	0|1	1|1	1|1	0|0	1|1	0|1	1|0	0|0	0|1	0|0	0|0	0|0	1|0	0|1	0|0	1|1	0|0	0|0	0|0	0|0	0|0	0|0	1|1	0|0
6	25482418	6:25482418	31	0.198532	0.309952	A	T	BDH2		0|1	1|1	1|1	0|0	1|1	0|0	1|1	0|1	0|1	1|1	0|1	1|1	0|0	1|1	1|0	1|1	0|1	1|1	1|1	0|0	1|1	0|1	1|0	0|0	0|1	0|0	0|0	0|0	1|0	0|0	0|0	1|1	0|0	0|0	0|0	0|0	0|0	0|0	1|1	0|0
6	25482503	6:25482503	31	0.219993	0.339701	T	C	BDH2		0|1	1|1	1|1	0|0	1|1	0|0	1|1	0|1	0|1	1|1	0|1	1|1	0|0	1|1	1|0	1|1	0|1	1|1	1|1	0|0	1|1	0|1	0|0	0|0	0|1	0|0	0|0	0|0	1|0	0|0	0|0	1|1	0|0	0|0	0|0	0|0	0|0	0|0	1|1	0|0
6	25483760	6:25483760	31	0.159605	0.251483	C	T	BDH2		0|1	1|1	1|1	0|0	1|1	0|0	1|1	0|1	0|1	1|1	0|1	1|1	0|0	1|1	1|0	1|1	1|1	1|1	1|1	0|0	1|1	0|1	1|0	0|0	1|1	0|0	0|0	0|0	1|0	0|1	0|0	1|1	0|0	0|0	0|0	0|0	0|0	0|0	1|1	0|0
6	25484495	6:25484495	31	0.148981	0.237298	C	T	BDH2		0|1	1|1	1|1	0|0	0|0	0|0	0|0	0|1	0|1	1|1	0|1	0|0	0|0	1|1	1|0	1|1	0|1	1|1	1|0	0|0	0|0	0|1	1|0	0|0	0|1	0|0	0|0	0|0	0|0	0|0	0|0	0|0	0|0	0|0	0|0	0|0	0|0	0|0	1|1	0|0
6	25484500	6:25484500	31	0.148981	0.237298	C	A	BDH2		0|1	1|1	1|1	0|0	0|0	0|0	0|0	0|1	0|1	1|1	0|1	0|0	0|0	1|1	1|0	1|1	0|1	1|1	1|0	0|0	0|0	0|1	1|0	0|0	0|1	0|0	0|0	0|0	0|0	0|0	0|0	0|0	0|0	0|0	0|0	0|0	0|0	0|0	1|1	0|0
6	79585270	6:79585270	32	0.158103	0.253777	G	A	POLR2B		1|1	0|0	0|0	1|0	1|1	0|0	1|1	0|0	0|0	0|0	0|1	1|0	0|1	0|0	0|1	0|0	0|0	0|0	1|0	0|1	1|0	0|0	0|0	0|0	0|0	0|0	0|0	0|0	0|0	0|0	0|0	0|0	0|0	0|0	0|0	0|1	0|0	0|0	0|0	0|0
6	79585590	6:79585590	32	0.158103	0.253777	C	T	POLR2B		1|1	0|0	0|0	1|0	1|1	0|0	1|1	0|0	0|0	0|0	0|1	1|0	0|1	0|0	0|1	0|0	0|0	0|0	1|0	0|1	1|0	0|0	0|0	0|0	0|0	0|0	0|0	0|0	0|0	0|0	0|0	0|0	0|0	0|0	0|0	0|1	0|0	0|0	0|0	0|0
6	79591066	6:79591066	32	0.210652	0.333293	A	G	IGFBP7	1	1|1	0|0	1|0	1|0	1|1	0|0	1|1	0|0	0|1	0|0	0|1	1|1	0|1	0|1	0|1	0|0	0|0	0|1	1|0	0|1	1|0	0|0	0|0	0|0	0|0	0|0	0|0	0|0	0|0	0|0	0|0	0|1	0|0	0|0	0|0	0|1	0|0	0|0	0|0	0|0
6	79593205	6:79593205	32	0.176399	0.28458	T	C	IGFBP7	1	1|1	0|0	1|0	1|0	1|1	0|0	1|1	0|0	0|1	0|0	0|1	1|0	0|1	0|0	0|1	0|0	0|0	0|1	1|0	0|1	1|0	0|0	0|0	0|0	0|0	0|0	0|0	0|0	0|0	0|0	0|0	0|1	0|0	0|0	0|0	0|1	0|0	0|0	0|0	0|0
6	79594235	6:79594235	32	0.176399	0.28458	A	C	IGFBP7	1	1|1	0|0	1|0	1|0	1|1	0|0	1|1	0|0	0|1	0|0	0|1	1|0	0|1	0|0	0|1	0|0	0|0	0|1	1|0	0|1	1|0	0|0	0|0	0|0	0|0	0|0	0|0	0|0	0|0	0|0	0|0	0|1	0|0	0|0	0|0	0|1	0|0	0|0	0|0	0|0
6	79595688	6:79595688	32	0.174142	0.279068	G	A	POLR2B		1|1	0|0	1|0	1|0	1|1	0|0	1|1	0|0	0|1	0|0	0|1	1|0	0|1	0|0	0|0	0|0	0|0	0|1	1|0	0|1	0|0	0|0	0|0	0|0	0|0	0|0	0|0	0|0	0|0	0|0	0|0	0|0	0|0	0|0	0|0	0|1	0|0	0|0	0|0	0|0
6	79595692	6:79595692	32	0.174142	0.279068	T	C	POLR2B		1|1	0|0	1|0	1|0	1|1	0|0	1|1	0|0	0|1	0|0	0|1	1|0	0|1	0|0	0|0	0|0	0|0	0|1	1|0	0|1	0|0	0|0	0|0	0|0	0|0	0|0	0|0	0|0	0|0	0|0	0|0	0|0	0|0	0|0	0|0	0|1	0|0	0|0	0|0	0|0
6	79599120	6:79599120	32	0.160079	0.259105	C	A	IGFBP7	1	1|1	0|0	1|0	1|0	1|1	0|0	1|1	0|0	0|1	0|0	0|1	0|0	0|1	0|0	0|1	0|0	0|0	0|1	1|0	0|1	1|0	0|0	0|0	0|0	0|0	0|0	0|0	0|0	0|0	0|0	0|0	0|1	0|0	0|0	0|0	0|1	0|0	0|0	0|0	0|0
6	79599980	6:79599980	32	0.176399	0.28458	G	A	IGFBP7	1	1|1	0|0	1|0	1|0	1|1	0|0	1|1	0|0	0|0	0|0	0|1	0|1	0|1	0|1	0|1	0|0	0|0	0|1	1|0	0|1	1|0	0|0	0|0	0|0	0|0	0|0	0|0	0|0	0|0	0|0	0|0	0|1	0|0	0|0	0|0	0|1	0|0	0|0	0|0	0|0
6	79600185	6:79600185	32	0.167266	0.267808	A	G	IGFBP7	1	1|0	0|0	1|0	1|0	1|1	0|0	1|1	1|0	0|1	1|1	1|1	0|1	0|1	1|1	0|1	0|0	0|0	0|1	1|1	0|1	1|1	0|1	0|0	0|0	0|0	0|0	0|0	0|0	0|0	0|0	0|0	0|1	0|1	0|0	0|0	0|1	0|0	0|0	0|0	0|0
6	79600368	6:79600368	32	0.148981	0.239541	C	G	IGFBP7	1	1|0	0|0	1|0	1|0	1|1	0|0	1|1	0|0	0|1	1|1	1|1	0|0	0|1	1|0	0|1	0|0	0|0	0|1	1|1	0|1	1|0	0|0	0|0	0|0	0|0	0|0	0|0	0|0	0|0	0|0	0|0	0|1	0|0	0|0	0|0	0|1	0|0	0|0	0|0	0|0
6	79600846	6:79600846	32	0.159605	0.25327	T	C	IGFBP7	1	0|1	0|1	1|1	0|0	0|0	1|1	0|0	1|1	1|0	0|0	0|0	0|0	0|0	0|0	1|0	0|1	0|0	0|0	0|0	0|0	0|1	1|1	1|1	0|1	1|1	1|1	1|1	1|1	1|1	1|1	0|1	0|0	1|1	1|1	1|1	1|0	1|0	1|1	1|1	1|0
6	79605257	6:79605257	32	0.160079	0.259105	G	A	IGFBP7	1	1|1	0|0	0|0	1|0	1|1	0|0	1|1	0|0	0|1	0|0	0|1	1|0	0|1	0|0	0|1	0|0	0|0	0|1	1|0	0|1	1|0	0|0	0|0	0|0	0|0	0|0	0|0	0|0	0|0	0|0	0|0	0|1	0|0	0|0	0|0	0|1	0|0	0|0	0|0	0|0
6	79605813	6:79605813	32	0.160079	0.259105	C	T	IGFBP7	1	1|1	0|0	0|0	1|0	1|1	0|0	1|1	0|0	0|1	0|0	0|1	1|0	0|1	0|0	0|1	0|0	0|0	0|1	1|0	0|1	1|0	0|0	0|0	0|0	0|0	0|0	0|0	0|0	0|0	0|0	0|0	0|1	0|0	0|0	0|0	0|1	0|0	0|0	0|0	0|0
6	79610248	6:79610248	32	0.160079	0.26189	C	A	IGFBP7	1	1|0	0|0	1|0	1|0	1|1	0|0	1|1	0|0	0|1	0|0	0|1	1|0	0|1	0|0	0|1	0|0	0|0	0|1	1|0	0|1	1|0	0|0	0|0	0|0	0|0	0|0	0|0	0|0	0|0	0|0	0|0	0|1	0|0	0|0	0|0	0|1	0|0	0|0	0|0	0|0
6	79611072	6:79611072	32	0.160079	0.26189	T	G	IGFBP7	1	1|0	0|0	1|0	1|0	1|1	0|0	1|1	0|0	0|1	0|0	0|1	1|0	0|1	0|0	0|1	0|0	0|0	0|1	1|0	0|1	1|0	0|0	0|0	0|0	0|0	0|0	0|0	0|0	0|0	0|0	0|0	0|1	0|0	0|0	0|0	0|1	0|0	0|0	0|0	0|0
6	79611408	6:79611408	32	0.160079	0.26189	T	C	IGFBP7	1	1|0	0|0	1|0	1|0	1|1	0|0	1|1	0|0	0|1	0|0	0|1	1|0	0|1	0|0	0|1	0|0	0|0	0|1	1|0	0|1	1|0	0|0	0|0	0|0	0|0	0|0	0|0	0|0	0|0	0|0	0|0	0|1	0|0	0|0	0|0	0|1	0|0	0|0	0|0	0|0
6	79611451	6:79611451	32	0.160079	0.26189	G	C	IGFBP7	1	1|0	0|0	1|0	1|0	1|1	0|0	1|1	0|0	0|1	0|0	0|1	1|0	0|1	0|0	0|1	0|0	0|0	0|1	1|0	0|1	1|0	0|0	0|0	0|0	0|0	0|0	0|0	0|0	0|0	0|0	0|0	0|1	0|0	0|0	0|0	0|1	0|0	0|0	0|0	0|0
6	79611594	6:79611594	32	0.176399	0.28458	C	T	IGFBP7	1	1|1	0|0	1|0	1|0	1|1	0|0	1|1	0|0	0|1	0|0	0|1	1|0	0|1	0|0	0|1	0|0	0|0	0|1	1|0	0|1	1|0	0|0	0|0	0|0	0|0	0|0	0|0	0|0	0|0	0|0	0|0	0|1	0|0	0|0	0|0	0|1	0|0	0|0	0|0	0|0
6	79611698	6:79611698	32	0.176399	0.28458	G	A	IGFBP7	1	1|1	0|0	1|0	1|0	1|1	0|0	1|1	0|0	0|1	0|0	0|1	1|0	0|1	0|0	0|1	0|0	0|0	0|1	1|0	0|1	1|0	0|0	0|0	0|0	0|0	0|0	0|0	0|0	0|0	0|0	0|0	0|1	0|0	0|0	0|0	0|1	0|0	0|0	0|0	0|0
6	79611949	6:79611949	32	0.176399	0.28458	A	G	IGFBP7	1	1|1	0|0	1|0	1|0	1|1	0|0	1|1	0|0	0|1	0|0	0|1	1|0	0|1	0|0	0|1	0|0	0|0	0|1	1|0	0|1	1|0	0|0	0|0	0|0	0|0	0|0	0|0	0|0	0|0	0|0	0|0	0|1	0|0	0|0	0|0	0|1	0|0	0|0	0|0	0|0
6	79612035	6:79612035	32	0.176399	0.28458	A	C	IGFBP7	1	1|1	0|0	1|0	1|0	1|1	0|0	1|1	0|0	0|1	0|0	0|1	1|0	0|1	0|0	0|1	0|0	0|0	0|1	1|0	0|1	1|0	0|0	0|0	0|0	0|0	0|0	0|0	0|0	0|0	0|0	0|0	0|1	0|0	0|0	0|0	0|1	0|0	0|0	0|0	0|0
6	79616366	6:79616366	32	0.176399	0.28458	C	T	IGFBP7	1	1|0	0|0	1|0	1|0	1|1	0|0	1|1	0|0	1|1	0|0	0|1	1|0	0|1	0|0	0|1	0|0	0|0	0|1	1|0	0|1	1|0	0|0	0|0	0|0	0|0	0|0	0|0	0|0	0|0	0|0	0|0	0|1	0|0	0|0	0|0	0|1	0|0	0|0	0|0	0|0
6	79617583	6:79617583	32	0.176399	0.28458	C	T	IGFBP7	1	1|0	0|0	1|0	1|0	1|1	0|0	1|1	0|0	1|1	0|0	0|1	1|0	0|1	0|0	0|1	0|0	0|0	0|1	1|0	0|1	1|0	0|0	0|0	0|0	0|0	0|0	0|0	0|0	0|0	0|0	0|0	0|1	0|0	0|0	0|0	0|1	0|0	0|0	0|0	0|0
6	79621463	6:79621463	32	0.160079	0.259105	G	A	IGFBP7	1	1|0	0|0	1|0	1|0	1|1	0|0	1|1	0|0	1|1	0|0	0|1	0|0	0|1	0|0	0|1	0|0	0|0	0|1	1|0	0|1	1|0	0|0	0|0	0|0	0|0	0|0	0|0	0|0	0|0	0|0	0|0	0|1	0|0	0|0	0|0	0|1	0|0	0|0	0|0	0|0
6	79625877	6:79625877	32	0.160079	0.25632	C	T	IGFBP7	1	1|1	0|0	1|0	1|0	1|1	0|0	1|1	0|0	1|1	0|0	0|1	0|0	0|1	0|0	0|0	0|0	0|0	0|1	1|0	0|1	1|0	0|0	0|0	0|0	0|0	0|0	0|0	0|0	0|0	0|0	0|0	0|1	0|0	0|0	0|0	0|1	0|0	0|0	0|0	0|0
6	98197533	6:98197533	33	0.160079	0.253535	T	C	ANKRD17	1	0|0	1|1	0|0	0|0	0|0	0|0	0|0	0|1	1|1	1|1	0|0	0|1	0|0	1|1	0|0	0|1	1|0	0|0	1|0	1|1	1|0	0|0	0|0	0|0	0|0	0|0	0|0	0|0	0|0	0|0	0|0	0|0	0|0	0|0	0|0	0|0	0|0	1|0	0|0	0|0
6	98199535	6:98199535	33	0.160839	0.251284	C	G	ANKRD17	1	1|1	0|0	1|1	1|1	1|1	1|1	1|1	1|1	0|0	1|1	1|1	1|0	1|1	0|0	1|1	1|0	0|1	1|1	1|1	0|0	0|1	1|1	1|1	1|1	1|1	1|1	1|1	1|1	1|1	1|1	1|1	1|1	1|1	1|1	1|1	1|1	1|1	1|1	1|1	1|1
6	98199712	6:98199712	33	0.160839	0.251284	C	T	ANKRD17	1	1|1	0|0	1|1	1|1	1|1	1|1	1|1	1|1	0|0	1|1	1|1	1|0	1|1	0|0	1|1	1|0	0|1	1|1	1|1	0|0	0|1	1|1	1|1	1|1	1|1	1|1	1|1	1|1	1|1	1|1	1|1	1|1	1|1	1|1	1|1	1|1	1|1	1|1	1|1	1|1
7	45963788	7:45963788	34	0.149104	0.238172	C	T	NID2	3	1|1	1|0	1|1	0|0	0|1	0|0	0|0	1|0	0|0	0|0	1|0	0|0	0|1	1|1	0|0	0|0	0|1	1|1	1|1	0|1	0|0	0|0	0|0	0|1	0|1	0|1	0|0	0|0	0|0	0|0	0|0	0|0	0|0	0|0	0|0	0|0	0|0	0|0	0|0	0|0
7	45965786	7:45965786	34	0.18183	0.285081	G	A	NID2	3	1|1	1|0	1|1	0|0	0|1	0|0	0|0	1|0	0|0	0|0	1|0	0|0	0|1	1|1	0|0	0|0	1|1	1|1	1|1	1|1	0|0	0|0	0|0	0|1	0|1	0|0	0|0	0|0	0|0	0|0	0|0	0|0	0|1	0|0	0|0	0|0	0|0	0|0	0|0	0|0
7	45971927	7:45971927	34	0.148981	0.237298	T	C	NID2	3	1|1	1|1	1|1	0|0	0|1	0|0	0|0	0|0	0|0	0|1	1|0	0|0	0|1	1|1	0|0	0|0	1|1	1|1	1|1	0|1	0|0	0|1	0|0	0|1	0|1	0|0	0|0	0|0	0|0	0|0	0|0	0|0	0|1	0|0	0|0	1|0	0|0	0|1	0|0	0|0
7	45972635	7:45972635	34	0.148981	0.237298	T	C	NID2	3	1|1	1|0	1|1	0|0	0|1	0|0	0|0	0|0	0|0	0|1	1|1	0|0	0|1	1|1	0|0	0|0	1|1	1|1	1|1	0|1	0|0	0|1	0|0	0|1	0|1	0|1	0|0	0|0	0|0	0|0	0|0	0|0	0|1	0|0	0|0	0|0	0|0	0|1	0|0	0|0
7	45989026	7:45989026	34	0.185788	0.295816	C	T	NID2	3	1|1	0|1	1|1	1|1	1|1	0|0	1|1	1|1	1|1	0|1	1|1	1|1	0|1	1|1	0|0	0|1	1|1	1|1	1|1	1|1	0|1	1|1	0|0	0|1	0|0	1|0	0|0	1|1	1|1	0|0	0|0	0|1	1|0	0|1	1|0	0|0	0|0	0|1	1|0	0|0
7	46007789	7:46007789	34	0.160079	0.255763	A	T	NID2	3	1|1	1|0	1|1	1|1	1|1	0|0	0|0	1|1	1|1	0|1	1|1	1|1	0|1	1|1	1|0	0|0	1|1	1|1	1|1	1|1	0|0	0|1	0|0	0|1	0|0	1|1	0|0	0|0	1|1	0|1	1|0	0|1	0|0	0|0	1|0	1|0	0|0	0|1	1|0	0|0
7	46009181	7:46009181	34	0.183413	0.288617	C	T	NID2	3	1|1	1|0	1|1	1|1	1|1	0|0	1|1	1|1	1|1	0|1	1|1	1|1	1|1	1|1	1|1	0|1	1|1	1|1	1|1	1|1	0|1	1|1	0|0	0|1	0|0	1|1	0|0	1|1	1|1	0|1	0|0	0|0	1|1	0|1	1|0	0|0	0|0	0|1	1|1	0|0
7	46011138	7:46011138	34	0.162952	0.256709	C	A	NID2	3	1|1	1|1	1|1	1|1	1|1	0|0	0|0	1|1	1|1	0|1	1|1	1|1	1|1	1|1	0|1	0|0	1|1	1|1	1|1	0|1	0|0	1|1	0|0	0|1	0|0	1|1	0|0	0|0	1|1	0|0	1|0	0|0	1|1	0|1	1|0	1|0	0|1	0|1	1|1	0|0
7	46011171	7:46011171	34	0.162952	0.256709	A	T	NID2	3	1|1	1|1	1|1	1|1	1|1	0|0	0|0	1|1	1|1	0|1	1|1	1|1	1|1	1|1	0|1	0|0	1|1	1|1	1|1	0|1	0|0	1|1	0|0	0|1	0|0	1|1	0|0	0|0	1|1	0|0	1|0	0|0	1|1	0|1	1|0	1|0	0|1	0|1	1|1	0|0
7	46015544	7:46015544	34	0.14584	0.236361	A	G			0|0	0|0	0|0	0|0	0|0	0|0	0|0	0|0	0|0	1|0	0|0	0|0	0|0	0|0	0|0	0|0	0|0	0|0	0|0	1|0	1|0	0|0	1|0	1|0	1|1	0|0	0|0	0|0	0|0	1|0	0|0	1|1	0|0	1|0	0|1	0|1	1|0	1|0	0|0	1|1
7	46016120	7:46016120	34	0.160571	0.251322	A	G			1|1	1|0	1|1	0|0	1|1	0|0	0|0	1|1	1|1	0|0	1|1	1|1	1|1	1|1	0|0	0|0	1|1	1|1	1|1	0|1	0|0	1|1	0|0	0|1	0|0	1|0	0|0	0|0	1|1	0|0	1|0	0|0	0|0	0|0	1|0	1|0	0|0	0|1	1|1	0|0
7	46016138	7:46016138	34	0.160571	0.251322	C	T			1|1	1|0	1|1	0|0	1|1	0|0	0|0	1|1	1|1	0|0	1|1	1|1	1|1	1|1	0|0	0|0	1|1	1|1	1|1	0|1	0|0	1|1	0|0	0|1	0|0	1|0	0|0	0|0	1|1	0|0	1|0	0|0	0|0	0|0	1|0	1|0	0|0	0|1	1|1	0|0
7	59816617	7:59816617	35	0.255971	0.393759	A	G			0|0	0|0	0|0	0|0	0|0	0|0	0|0	0|0	0|0	0|0	0|0	0|0	0|0	0|0	0|0	0|0	0|0	0|0	0|0	0|0	0|0	0|0	0|1	0|1	0|0	0|1	0|0	0|0	0|0	0|1	1|0	1|0	0|0	0|0	0|1	0|1	0|0	1|0	1|1	0|0
7	59817630	7:59817630	35	0.222752	0.347305	G	A			0|0	0|0	0|0	0|0	0|0	0|0	0|0	0|0	0|0	0|0	0|0	0|0	0|0	0|0	0|0	0|0	0|0	0|0	0|0	0|0	0|0	0|0	0|1	0|1	0|0	0|1	0|0	0|0	0|0	0|0	1|0	1|0	0|0	0|0	0|1	0|0	0|0	1|0	1|1	0|0
7	59817859	7:59817859	35	0.222752	0.347305	A	G			0|0	0|0	0|0	0|0	0|0	0|0	0|0	0|0	0|0	0|0	0|0	0|0	0|0	0|0	0|0	0|0	0|0	0|0	0|0	0|0	0|0	0|0	0|1	0|1	0|0	0|1	0|0	0|0	0|0	0|0	1|0	1|0	0|0	0|0	0|1	0|0	0|0	1|0	1|1	0|0
7	75795566	7:75795566	36	0.147157	0.229866	A	G	MNAT1	1	1|1	1|1	1|1	1|1	1|1	1|1	1|1	1|1	1|1	1|1	1|1	1|1	1|1	1|1	1|1	1|1	1|1	1|1	1|1	1|1	1|1	1|1	0|0	1|0	1|1	1|1	1|1	1|1	1|1	1|1	1|0	0|0	0|1	1|1	1|1	1|1	1|1	1|1	1|1	0|1
7	75795710	7:75795710	36	0.147157	0.229866	A	G	MNAT1	1	1|1	1|1	1|1	1|1	1|1	1|1	1|1	1|1	1|1	1|1	1|1	1|1	1|1	1|1	1|1	1|1	1|1	1|1	1|1	1|1	1|1	1|1	0|0	1|0	1|1	1|1	1|1	1|1	1|1	1|1	1|0	0|0	0|1	1|1	1|1	1|1	1|1	1|1	1|1	0|1
7	75795851	7:75795851	36	0.147157	0.229866	A	T	MNAT1	1	1|1	1|1	1|1	1|1	1|1	1|1	1|1	1|1	1|1	1|1	1|1	1|1	1|1	1|1	1|1	1|1	1|1	1|1	1|1	1|1	1|1	1|1	0|0	1|0	1|1	1|1	1|1	1|1	1|1	1|1	1|0	0|0	0|1	1|1	1|1	1|1	1|1	1|1	1|1	0|1
7	75796388	7:75796388	36	0.147157	0.229866	A	G	MNAT1	1	1|1	1|1	1|1	1|1	1|1	1|1	1|1	1|1	1|1	1|1	1|1	1|1	1|1	1|1	1|1	1|1	1|1	1|1	1|1	1|1	1|1	1|1	0|0	1|0	1|1	1|1	1|1	1|1	1|1	1|1	1|0	0|0	0|1	1|1	1|1	1|1	1|1	1|1	1|1	0|1
7	106915806	7:106915806	37	0.147157	0.229866	G	A	RPS6KA5	1	0|0	0|0	0|0	0|0	0|0	0|0	0|0	0|0	0|0	0|0	0|0	0|0	0|0	0|0	0|0	0|0	0|0	0|0	0|0	0|0	0|0	0|0	0|1	0|0	0|0	0|0	0|0	0|0	0|0	0|0	0|0	0|0	0|0	0|0	0|0	0|0	1|1	0|0	1|1	0|0
7	106930654	7:106930654	37	0.156206	0.246925	A	T	RPS6KA5	1	1|1	0|0	1|1	0|0	0|0	0|0	0|0	0|0	0|1	0|1	1|1	1|1	0|0	1|1	0|0	1|0	1|0	0|0	1|1	0|0	0|1	1|1	0|0	1|0	0|0	1|0	0|0	0|0	0|0	0|0	0|0	0|1	0|0	0|0	0|0	0|0	0|0	1|0	0|0	0|0
7	106930658	7:106930658	37	0.156206	0.246925	T	G	RPS6KA5	1	1|1	0|0	1|1	0|0	0|0	0|0	0|0	0|0	0|1	0|1	1|1	1|1	0|0	1|1	0|0	1|0	1|0	0|0	1|1	0|0	0|1	1|1	0|0	1|0	0|0	1|0	0|0	0|0	0|0	0|0	0|0	0|1	0|0	0|0	0|0	0|0	0|0	1|0	0|0	0|0
8	98170701	8:98170701	38	0.159237	0.257728	T	C	ENSOARG00020026182		1|1	0|1	1|0	0|0	0|1	0|0	0|0	0|1	1|1	0|1	0|0	0|1	0|1	1|1	0|0	1|1	1|0	1|1	0|1	1|0	0|1	0|1	0|1	0|0	0|1	0|0	0|0	0|0	0|0	0|0	0|1	1|0	0|0	0|0	0|0	0|0	0|0	0|0	0|0	0|0
8	98171658	8:98171658	38	0.156206	0.249275	C	T	ENSOARG00020026182		1|1	0|1	1|0	0|0	0|1	0|0	0|0	0|0	1|1	0|1	0|0	0|1	0|1	1|1	0|0	1|1	0|0	1|1	0|1	0|0	1|1	0|0	0|1	0|0	0|1	0|0	0|0	0|0	0|0	0|0	0|1	1|0	0|0	0|0	0|0	0|0	0|0	0|0	0|0	0|0
8	98173951	8:98173951	38	0.226044	0.34814	T	G	ENSOARG00020026182		1|0	0|1	0|0	0|0	0|0	0|0	0|0	0|0	1|1	0|0	0|0	0|1	0|1	1|1	0|0	1|1	1|1	1|1	0|0	0|0	0|1	0|1	0|0	0|0	0|0	0|0	0|0	0|0	0|0	0|0	0|0	0|0	0|0	0|0	0|0	0|0	0|0	0|0	0|0	0|0
8	98174292	8:98174292	38	0.18183	0.287449	T	C	ENSOARG00020026182		1|1	0|1	0|0	0|0	0|1	0|0	0|0	0|0	1|1	0|0	0|0	0|1	0|1	1|1	0|0	1|1	1|0	1|1	0|1	0|0	1|1	0|1	0|1	0|0	0|1	0|0	0|0	0|0	0|0	0|0	0|0	0|0	0|0	0|0	0|0	0|0	0|0	0|0	0|0	0|0
8	98174482	8:98174482	38	0.176399	0.279303	C	T	ENSOARG00020026182		1|0	0|1	0|0	0|0	0|1	0|0	0|0	0|0	1|1	0|0	0|0	0|1	0|1	1|1	0|0	1|1	1|0	1|1	0|0	0|0	1|1	0|1	0|1	0|0	0|0	0|0	0|0	0|0	0|0	0|0	0|0	0|0	0|0	0|0	0|0	0|0	0|0	0|0	0|0	0|0
8	98175664	8:98175664	38	0.156206	0.251625	T	C	ENSOARG00020026182		0|1	0|1	0|0	0|0	0|1	0|0	0|0	0|0	1|1	0|0	0|0	0|1	0|1	1|1	0|0	1|1	1|0	1|1	0|1	1|0	1|1	0|1	0|1	0|0	0|1	0|0	0|0	0|0	0|0	0|0	0|0	1|0	0|0	0|0	0|0	0|0	0|0	0|0	0|0	0|0
8	98175789	8:98175789	38	0.156206	0.249275	A	T	ENSOARG00020026182		1|1	0|1	0|0	0|0	0|1	0|0	0|0	0|0	1|1	0|0	0|0	0|1	0|1	1|1	0|0	1|1	1|1	1|1	0|1	0|0	1|0	0|1	0|1	0|0	0|1	0|0	0|0	0|0	0|0	0|0	0|0	1|0	0|0	0|0	0|0	0|0	0|0	0|0	0|0	0|0
8	98176447	8:98176447	38	0.156206	0.249275	T	C	ENSOARG00020026182		1|1	0|1	0|0	0|0	0|1	0|0	0|0	0|0	1|1	0|0	0|0	0|1	0|1	1|1	0|0	1|1	1|0	1|1	0|1	0|0	1|1	0|1	0|1	0|0	0|1	0|0	0|0	0|0	0|0	0|0	0|0	1|0	0|0	0|0	0|0	0|0	0|0	0|0	0|0	0|0
8	98176822	8:98176822	38	0.165173	0.263925	G	T	ENSOARG00020026182		1|1	0|1	0|0	0|0	0|1	0|0	0|0	0|0	1|1	0|0	0|0	0|1	0|1	1|1	0|0	1|1	1|0	1|1	0|1	0|0	1|0	0|1	0|0	0|0	0|1	0|0	0|0	0|0	0|0	0|0	0|0	0|0	0|0	0|0	0|0	0|0	0|0	0|0	0|0	0|0
8	98176943	8:98176943	38	0.165173	0.263925	A	C	ENSOARG00020026182		1|1	0|1	0|0	0|0	0|1	0|0	0|0	0|0	1|1	0|0	0|0	0|1	0|1	1|1	0|0	1|1	1|0	1|1	0|1	0|0	0|1	0|1	0|0	0|0	0|1	0|0	0|0	0|0	0|0	0|0	0|0	0|0	0|0	0|0	0|0	0|0	0|0	0|0	0|0	0|0
8	98177459	8:98177459	38	0.193252	0.305096	A	G	ENSOARG00020026182		1|1	0|1	0|0	0|0	0|1	0|0	0|0	0|0	1|1	0|0	0|0	0|1	0|1	1|1	0|0	1|1	1|0	1|1	0|1	0|0	0|1	0|1	0|0	0|0	0|1	0|0	0|0	0|0	0|0	0|0	0|0	0|0	0|0	0|0	0|0	0|0	0|0	0|0	0|0	0|0
8	98177667	8:98177667	38	0.193252	0.305096	A	C	ENSOARG00020026182		1|1	0|1	0|0	0|0	0|1	0|0	0|0	0|0	1|1	0|0	0|0	0|1	0|1	1|1	0|0	1|1	1|0	1|1	0|1	0|0	0|1	0|1	0|0	0|0	0|1	0|0	0|0	0|0	0|0	0|0	0|0	0|0	0|0	0|0	0|0	0|0	0|0	0|0	0|0	0|0
8	98178350	8:98178350	38	0.193252	0.30259	T	C	ENSOARG00020026182		1|1	0|1	0|0	0|0	0|1	0|0	0|0	0|0	1|1	1|1	0|0	0|1	0|1	1|1	0|0	1|1	1|0	1|1	0|0	0|0	0|0	0|1	0|0	0|0	0|1	0|0	0|0	0|0	0|0	0|0	0|0	0|0	0|0	0|0	0|0	0|0	0|0	0|0	0|0	0|0
8	98178468	8:98178468	38	0.18183	0.287449	G	A	ENSOARG00020026182		1|1	0|1	0|0	0|0	0|1	0|0	0|0	0|0	1|1	0|0	0|0	0|1	0|1	1|1	0|0	1|1	1|0	1|1	1|1	0|0	0|1	0|1	0|0	0|0	0|1	0|0	0|0	0|0	0|0	0|0	0|0	1|0	0|0	0|0	0|0	0|0	0|0	0|0	0|0	0|0
8	98178617	8:98178617	38	0.165173	0.263925	C	T	ENSOARG00020026182		1|1	0|1	0|0	0|0	0|1	0|0	0|0	0|0	1|1	0|0	0|0	0|1	0|1	1|1	0|0	1|1	1|0	1|1	0|1	0|0	0|1	0|1	0|0	0|0	0|1	0|0	0|0	0|0	0|0	0|0	0|0	1|0	0|0	0|0	0|0	0|0	0|0	0|0	0|0	0|0
8	98178755	8:98178755	38	0.149104	0.238172	C	G	ENSOARG00020026182		1|1	0|1	0|0	0|0	0|1	0|0	0|0	0|0	1|1	0|0	0|0	0|1	0|1	1|1	0|0	1|1	1|0	1|1	0|1	0|0	0|0	0|1	0|0	0|0	0|1	0|0	0|0	0|0	0|0	0|0	0|0	1|0	0|0	0|0	0|0	0|0	0|0	0|0	0|0	0|0
8	98179316	8:98179316	38	0.165173	0.263925	A	G	ENSOARG00020026182		1|1	0|1	0|0	0|0	0|1	0|0	0|0	0|0	1|1	0|0	0|0	0|1	0|1	1|1	0|0	1|1	1|0	1|1	0|1	0|0	0|1	0|1	0|0	0|0	0|1	0|0	0|0	0|0	0|0	0|0	0|0	1|0	0|0	0|0	0|0	0|0	0|0	0|0	0|0	0|0
8	98179428	8:98179428	38	0.193252	0.305096	A	G	ENSOARG00020026182		1|1	0|1	0|0	0|0	0|1	0|0	0|0	0|0	1|1	0|0	0|0	0|1	0|1	1|1	0|0	1|1	1|0	1|1	0|1	0|0	0|1	0|1	0|0	0|0	0|0	0|0	0|0	0|0	0|0	0|0	0|0	1|0	0|0	0|0	0|0	0|0	0|0	0|0	0|0	0|0
8	98179442	8:98179442	38	0.193252	0.305096	C	T	ENSOARG00020026182		1|1	0|1	0|0	0|0	0|1	0|0	0|0	0|0	1|1	0|0	0|0	0|1	0|1	1|1	0|0	1|1	1|0	1|1	0|1	1|0	0|0	0|1	0|0	0|0	0|0	0|0	0|0	0|0	0|0	0|0	0|0	1|0	0|0	0|0	0|0	0|0	0|0	0|0	0|0	0|0
8	98179522	8:98179522	38	0.176399	0.279303	G	A	ENSOARG00020026182		1|1	0|1	0|0	0|0	0|1	0|0	0|0	0|0	1|1	0|0	0|0	0|1	0|1	1|1	0|0	1|1	1|0	1|1	0|1	0|0	0|0	0|1	0|0	0|0	0|0	0|0	0|0	0|0	0|0	0|0	0|0	1|0	0|0	0|0	0|0	0|0	0|0	0|0	0|0	0|0
8	98179562	8:98179562	38	0.193252	0.305096	T	A	ENSOARG00020026182		1|1	0|1	0|0	0|0	0|1	0|0	0|0	0|0	1|1	0|0	0|0	0|1	0|1	1|1	0|0	1|1	1|0	1|1	0|1	0|0	0|1	0|1	0|0	0|0	0|0	0|0	0|0	0|0	0|0	0|0	0|0	1|0	0|0	0|0	0|0	0|0	0|0	0|0	0|0	0|0
8	98179611	8:98179611	38	0.176399	0.279303	T	C	ENSOARG00020026182		1|1	0|1	0|0	0|0	0|1	0|0	0|0	0|0	1|1	0|0	0|0	0|1	0|1	1|1	0|0	1|1	1|0	1|1	0|1	0|0	0|0	0|1	0|0	0|0	0|0	0|0	0|0	0|0	0|0	0|0	0|0	1|0	0|0	0|0	0|0	0|0	0|0	0|0	0|0	0|0
8	98180137	8:98180137	38	0.193252	0.305096	G	A	ENSOARG00020026182		1|1	0|1	0|0	0|0	0|1	0|0	0|0	0|0	1|1	0|1	0|0	0|1	0|1	1|1	0|0	1|1	1|0	1|1	0|1	0|0	0|0	0|1	0|0	0|0	0|0	0|0	0|0	0|0	0|0	0|0	0|0	1|0	0|0	0|0	0|0	0|0	0|0	0|0	0|0	0|0
8	98180280	8:98180280	38	0.156206	0.251625	C	T	ENSOARG00020026182		1|1	0|1	0|0	0|0	0|0	0|0	0|0	0|0	1|1	0|1	0|0	0|1	0|1	1|1	0|0	1|1	1|0	1|1	0|1	1|0	0|1	0|1	0|0	0|0	0|0	0|0	0|0	0|0	0|0	0|0	0|0	1|0	0|0	0|0	0|0	0|0	0|0	0|0	0|0	0|0
8	98180768	8:98180768	38	0.193252	0.305096	C	T	ENSOARG00020026182		1|1	0|1	0|0	0|0	0|1	0|0	0|0	0|0	1|1	0|0	0|0	0|1	0|1	1|1	0|0	1|1	1|0	1|1	0|1	1|0	0|0	0|1	0|0	0|0	0|0	0|0	0|0	0|0	0|0	0|0	0|0	1|0	0|0	0|0	0|0	0|0	0|0	0|0	0|0	0|0
8	98180774	8:98180774	38	0.193252	0.305096	T	C	ENSOARG00020026182		1|1	0|1	0|0	0|0	0|1	0|0	0|0	0|0	1|1	0|0	0|0	0|1	0|1	1|1	0|0	1|1	1|0	1|1	0|1	0|0	1|0	0|1	0|0	0|0	0|0	0|0	0|0	0|0	0|0	0|0	0|0	1|0	0|0	0|0	0|0	0|0	0|0	0|0	0|0	0|0
8	98180809	8:98180809	38	0.193252	0.305096	G	A	ENSOARG00020026182		1|1	0|1	0|0	0|0	0|1	0|0	0|0	0|0	1|1	0|0	0|0	0|1	0|1	1|1	0|0	1|1	1|0	1|1	0|1	0|0	1|0	0|1	0|0	0|0	0|0	0|0	0|0	0|0	0|0	0|0	0|0	1|0	0|0	0|0	0|0	0|0	0|0	0|0	0|0	0|0
8	98180837	8:98180837	38	0.18183	0.289817	T	C	ENSOARG00020026182		1|1	0|1	0|0	0|0	0|1	0|0	0|0	0|0	1|1	0|0	0|0	0|1	0|1	1|1	0|0	1|1	1|0	1|1	0|1	1|0	1|0	0|1	0|0	0|0	0|0	0|0	0|0	0|0	0|0	0|0	0|0	1|0	0|0	0|0	0|0	0|0	0|0	0|0	0|0	0|0
8	98180868	8:98180868	38	0.165173	0.263925	T	C	ENSOARG00020026182		1|1	0|1	0|0	0|0	0|1	0|0	0|0	0|0	1|1	0|0	0|0	0|1	0|1	1|1	0|0	1|1	1|0	1|1	0|1	0|0	1|0	0|1	0|0	0|0	0|0	0|0	0|0	0|0	0|0	0|0	0|0	1|0	0|0	0|0	0|0	0|0	0|0	0|0	0|0	0|0
8	98181456	8:98181456	38	0.193252	0.305096	C	T	ENSOARG00020026182		1|1	0|1	0|0	0|0	0|1	0|0	0|0	0|0	1|1	0|0	0|0	0|1	0|1	1|1	0|0	1|1	1|0	1|1	0|1	0|0	1|0	0|1	0|0	0|0	0|0	0|0	0|0	0|0	0|0	0|0	0|0	1|0	0|0	0|0	0|0	0|0	0|0	0|0	0|0	0|0
8	98181475	8:98181475	38	0.176399	0.279303	T	G	ENSOARG00020026182		1|1	0|1	0|0	0|0	0|1	0|0	0|0	0|0	1|1	0|0	0|0	0|1	0|1	1|1	0|0	1|1	1|0	1|1	0|1	0|0	0|0	0|1	0|0	0|0	0|0	0|0	0|0	0|0	0|0	0|0	0|0	1|0	0|0	0|0	0|0	0|0	0|0	0|0	0|0	0|0
8	98181484	8:98181484	38	0.176399	0.279303	A	C	ENSOARG00020026182		1|1	0|1	0|0	0|0	0|1	0|0	0|0	0|0	1|1	0|0	0|0	0|1	0|1	1|1	0|0	1|1	1|0	1|1	0|1	0|0	0|0	0|1	0|0	0|0	0|0	0|0	0|0	0|0	0|0	0|0	0|0	1|0	0|0	0|0	0|0	0|0	0|0	0|0	0|0	0|0
8	98181565	8:98181565	38	0.165173	0.263925	G	A	ENSOARG00020026182		1|1	0|1	0|0	0|0	0|1	0|0	0|0	0|0	1|1	0|0	0|0	0|1	0|1	1|1	0|0	1|1	1|0	1|1	0|1	0|1	0|0	0|1	0|0	0|0	0|0	0|0	0|0	0|0	0|0	0|0	0|0	1|0	0|0	0|0	0|0	0|0	0|0	0|0	0|0	0|0
8	98181577	8:98181577	38	0.149104	0.238172	G	A	ENSOARG00020026182		1|1	0|1	0|0	0|0	0|1	0|0	0|0	0|0	1|1	0|0	0|0	0|1	0|1	1|1	0|0	1|1	1|0	1|1	0|1	0|0	0|0	0|1	0|0	0|0	0|0	0|0	0|0	0|0	0|0	0|0	0|0	1|0	0|0	0|0	0|0	0|0	0|0	0|0	0|0	0|0
8	98181596	8:98181596	38	0.149104	0.238172	G	A	ENSOARG00020026182		1|1	0|1	0|0	0|0	0|1	0|0	0|0	0|0	1|1	0|0	0|0	0|1	0|1	1|1	0|0	1|1	1|0	1|1	0|1	0|0	0|0	0|1	0|0	0|0	0|0	0|0	0|0	0|0	0|0	0|0	0|0	1|0	0|0	0|0	0|0	0|0	0|0	0|0	0|0	0|0
8	98181759	8:98181759	38	0.149104	0.238172	G	A	ENSOARG00020026182		1|1	0|1	0|0	0|0	0|1	0|0	0|0	0|0	1|1	0|0	0|0	0|1	0|1	1|1	0|0	1|1	1|0	1|1	0|1	0|0	0|0	0|1	0|0	0|0	0|0	0|0	0|0	0|0	0|0	0|0	0|0	1|0	0|0	0|0	0|0	0|0	0|0	0|0	0|0	0|0
8	98181878	8:98181878	38	0.165173	0.263925	C	G	ENSOARG00020026182		1|1	0|1	0|0	0|0	0|1	0|0	0|0	0|0	1|1	0|1	0|0	0|1	0|1	1|1	0|0	1|1	1|0	1|1	0|1	0|0	0|0	0|1	0|0	0|0	0|0	0|0	0|0	0|0	0|0	0|0	0|0	1|0	0|0	0|0	0|0	0|0	0|0	0|0	0|0	0|0
8	98184031	8:98184031	38	0.149104	0.238172	A	G	ENSOARG00020026182		1|1	0|1	0|0	0|0	0|0	0|0	0|0	0|0	1|1	0|0	0|0	0|1	0|1	1|1	0|0	1|1	1|0	1|1	0|1	1|0	0|0	0|1	0|0	0|0	0|0	0|0	0|0	0|0	0|0	0|0	0|0	1|0	0|0	0|0	0|0	0|0	0|0	0|0	0|0	0|0
9	49002313	9:49002313	39	0.14584	0.236361	A	G	PREX2	2	0|0	0|0	0|1	0|0	0|0	0|0	0|0	0|0	0|0	0|0	0|0	0|0	0|0	0|0	0|0	0|0	0|0	0|1	1|0	0|0	0|0	0|0	0|0	0|0	0|0	0|1	0|0	0|0	0|1	0|0	0|1	0|1	1|0	0|1	1|1	1|1	1|1	0|0	0|1	0|0
9	49010296	9:49010296	39	0.151096	0.244386	T	A	PREX2	2	0|0	0|0	0|1	0|0	0|0	0|0	0|0	0|0	0|0	0|0	0|0	0|0	0|0	0|0	1|0	0|0	0|0	0|1	1|0	0|0	0|0	0|0	0|0	0|0	0|0	0|1	0|0	0|0	0|1	1|1	0|1	0|1	1|0	1|1	1|1	1|1	1|1	0|0	0|1	1|0
9	49010754	9:49010754	39	0.151096	0.244386	C	T	PREX2	2	0|0	0|0	0|1	0|0	0|0	0|0	0|0	0|0	0|0	0|0	0|0	0|0	0|0	0|0	1|0	0|0	0|0	0|1	1|0	0|0	0|0	0|0	0|0	0|0	0|0	0|1	0|0	0|0	0|1	1|1	0|1	0|1	1|0	1|1	1|1	1|1	1|1	0|0	0|1	1|0
9	49407485	9:49407485	40	0.151096	0.24209	G	C	PREX2	2	0|0	0|0	0|0	0|0	0|0	0|0	0|0	0|0	0|0	1|0	0|0	0|0	0|0	0|0	0|0	0|0	1|0	0|0	1|0	0|1	0|0	0|0	1|1	1|1	0|1	0|1	0|0	0|0	0|0	0|0	0|0	1|0	1|1	1|0	1|1	0|1	0|0	1|0	0|0	0|0
9	49407567	9:49407567	40	0.17652	0.280316	G	A	PREX2	2	0|0	0|0	0|0	0|0	0|0	0|0	0|0	0|0	0|0	1|0	0|0	0|0	0|0	0|0	0|0	0|0	0|0	0|0	1|0	0|1	0|0	0|0	1|1	1|1	0|1	0|1	0|0	0|0	0|0	0|0	0|0	1|0	1|1	1|0	1|1	0|1	0|0	1|0	0|0	0|0
9	49410922	9:49410922	40	0.157317	0.253366	C	T	PREX2	2	0|0	0|0	0|0	0|0	0|0	0|0	0|0	0|0	0|0	0|0	0|0	0|0	0|0	0|0	0|0	0|0	1|0	0|0	0|0	0|0	0|0	0|0	1|1	1|1	0|0	0|1	0|0	0|0	0|0	0|0	0|0	0|1	1|0	1|0	1|1	0|1	0|0	1|0	0|0	0|0
9	49411388	9:49411388	40	0.216408	0.337857	A	G	PREX2	2	0|0	0|0	0|0	0|0	0|0	0|0	0|0	1|1	0|0	0|0	0|0	0|0	0|0	0|0	0|0	0|0	1|0	0|0	0|0	0|0	1|0	0|0	1|1	1|1	0|1	0|1	0|0	0|0	0|1	0|0	0|0	1|1	1|1	1|1	1|1	0|1	0|0	1|0	1|0	0|0
9	49411444	9:49411444	40	0.221939	0.34598	T	C	PREX2	2	0|0	0|0	0|0	0|0	0|0	0|0	0|0	0|0	0|0	0|0	0|0	0|1	0|0	0|0	0|0	0|0	1|0	0|0	0|0	0|0	0|0	0|0	1|1	1|1	0|1	0|1	0|0	0|0	0|0	0|1	0|0	1|1	1|1	1|0	1|1	0|1	0|0	1|0	0|0	0|0
9	49411514	9:49411514	40	0.151096	0.24209	C	T	PREX2	2	0|0	0|0	0|0	0|0	0|0	0|0	0|0	1|1	0|0	0|0	0|0	0|0	0|0	0|1	0|0	0|0	1|0	0|0	0|0	0|0	0|0	0|0	1|1	1|1	0|1	0|1	0|0	0|0	0|0	0|1	0|0	1|1	1|1	1|0	0|0	0|0	0|0	1|0	1|0	0|0
9	49413073	9:49413073	40	0.151096	0.239793	T	C	PREX2	2	0|0	1|0	0|0	0|0	0|0	0|0	0|0	1|1	0|0	0|0	0|0	0|0	0|0	0|0	0|0	0|0	1|0	0|0	0|0	0|0	0|0	0|0	1|1	1|1	0|0	0|1	0|0	0|0	0|0	1|0	0|0	1|1	1|1	1|1	1|1	0|1	0|0	1|0	0|0	0|0
9	49413104	9:49413104	40	0.151096	0.239793	T	C	PREX2	2	0|0	1|0	0|0	0|0	0|0	0|0	0|0	1|1	0|0	0|0	0|0	0|0	0|0	0|0	0|0	0|0	1|0	0|0	0|0	0|0	0|0	0|0	1|1	1|1	0|0	0|1	0|0	0|0	0|0	1|0	0|0	1|1	1|1	1|1	1|1	0|1	0|0	1|0	0|0	0|0
9	49413348	9:49413348	40	0.194607	0.305599	C	T	PREX2	2	1|0	0|0	1|0	0|0	1|1	0|0	0|0	0|1	0|0	0|0	0|0	0|0	0|0	0|0	0|0	0|0	0|0	0|1	0|0	0|0	1|0	0|0	1|1	1|1	1|1	0|1	0|0	0|0	0|1	1|0	0|0	1|1	1|1	1|1	1|1	0|1	0|0	1|1	1|0	0|0
9	82864761	9:82864761	41	0.189754	0.29282	A	T	UBR5	2	0|0	0|0	1|1	0|0	1|1	1|1	1|1	1|1	1|1	0|0	1|1	1|1	1|0	0|0	1|1	1|0	0|1	0|0	0|0	1|1	0|0	0|0	1|1	1|1	1|1	1|1	1|1	1|1	1|1	1|1	0|0	1|1	1|1	1|1	1|1	0|1	1|1	1|1	1|1	1|1
9	82866608	9:82866608	41	0.182195	0.28136	G	A	UBR5	2	0|0	0|0	1|1	0|0	1|1	1|1	1|1	1|1	1|1	0|0	1|1	1|1	1|0	0|0	1|1	0|0	0|1	0|0	0|0	1|1	0|0	0|0	1|1	1|1	1|1	1|1	1|1	1|1	1|1	1|1	0|0	1|1	1|1	1|0	0|1	0|1	1|1	1|1	1|1	1|1
9	82867074	9:82867074	41	0.159237	0.247325	T	C	UBR5	2	0|0	0|0	1|1	0|0	1|1	1|1	1|1	1|1	1|1	0|0	1|1	1|1	1|0	0|0	1|1	0|0	0|1	0|0	0|0	1|1	0|0	0|0	1|1	1|1	1|1	1|1	1|1	1|1	1|1	1|1	0|0	1|1	1|1	1|0	0|1	0|1	1|1	1|1	1|1	1|1
9	82868306	9:82868306	41	0.165239	0.256865	T	C	UBR5	2	0|0	0|0	1|1	0|0	1|1	1|1	1|1	1|1	1|1	0|1	1|1	1|1	1|0	0|0	1|1	0|0	0|1	0|0	0|0	1|1	0|0	0|0	1|1	1|1	1|1	1|1	1|1	1|1	1|1	1|1	0|0	1|1	1|1	1|0	0|1	0|1	1|1	1|1	1|1	1|1
9	82944602	9:82944602	42	0.154397	0.239558	T	C	UBR5	2	0|0	0|0	0|0	0|0	1|1	1|1	1|1	1|1	1|1	0|0	0|1	1|1	1|1	0|0	1|1	1|0	0|0	0|0	0|0	1|1	0|0	0|1	1|1	1|1	1|0	1|1	1|1	1|1	1|1	1|1	0|0	1|1	1|1	1|0	0|0	1|1	1|1	1|1	0|1	1|1
9	82974051	9:82974051	42	0.157611	0.24525	A	T	RRM2B	1	0|0	0|0	0|0	0|0	0|0	0|0	0|0	0|0	0|0	0|0	0|1	0|0	0|0	0|0	1|0	0|0	0|0	0|0	0|0	0|0	0|0	0|0	1|1	0|0	0|0	1|1	0|0	0|0	0|0	1|1	0|0	0|0	0|0	0|0	0|0	0|0	0|0	1|1	0|1	0|0
9	82974312	9:82974312	42	0.157611	0.24525	A	G	RRM2B	1	0|0	0|0	0|0	0|0	0|0	0|0	0|0	0|0	0|0	0|0	0|1	0|0	0|0	0|0	1|0	0|0	0|0	0|0	0|0	0|0	0|0	0|0	1|1	0|0	0|0	1|1	0|0	0|0	0|0	1|1	0|0	0|0	0|0	0|0	0|0	0|0	0|0	1|1	0|1	0|0
9	82974660	9:82974660	42	0.157611	0.24525	G	A	RRM2B	1	0|0	0|0	0|0	0|0	0|0	0|0	0|0	0|0	0|0	0|0	0|1	0|0	0|0	0|0	1|0	0|0	0|0	0|0	0|0	0|0	0|0	0|0	1|1	0|0	0|0	1|1	0|0	0|0	0|0	1|1	0|0	0|0	0|0	0|0	0|0	0|0	0|0	1|1	0|1	0|0
9	82974800	9:82974800	42	0.157611	0.24525	T	G	RRM2B	1	0|0	0|0	0|0	0|0	0|0	0|0	0|0	0|0	0|0	0|0	0|1	0|0	0|0	0|0	1|0	0|0	0|0	0|0	0|0	0|0	0|0	0|0	1|1	0|0	0|0	1|1	0|0	0|0	0|0	1|1	0|0	0|0	0|0	0|0	0|0	0|0	0|0	1|1	0|1	0|0
9	82974821	9:82974821	42	0.157611	0.24525	G	A	RRM2B	1	0|0	0|0	0|0	0|0	0|0	0|0	0|0	0|0	0|0	0|0	0|1	0|0	0|0	0|0	1|0	0|0	0|0	0|0	0|0	0|0	0|0	0|0	1|1	0|0	0|0	1|1	0|0	0|0	0|0	1|1	0|0	0|0	0|0	0|0	0|0	0|0	0|0	1|1	0|1	0|0
9	82974994	9:82974994	42	0.157611	0.24525	A	G	RRM2B	1	0|0	0|0	0|0	0|0	0|0	0|0	0|0	0|0	0|0	0|0	0|1	0|0	0|0	0|0	1|0	0|0	0|0	0|0	0|0	0|0	0|0	0|0	1|1	0|0	0|0	1|1	0|0	0|0	0|0	1|1	0|0	0|0	0|0	0|0	0|0	0|0	0|0	1|1	0|1	0|0
9	82975008	9:82975008	42	0.157611	0.24525	A	G	RRM2B	1	0|0	0|0	0|0	0|0	0|0	0|0	0|0	0|0	0|0	0|0	0|1	0|0	0|0	0|0	1|0	0|0	0|0	0|0	0|0	0|0	0|0	0|0	1|1	0|0	0|0	1|1	0|0	0|0	0|0	1|1	0|0	0|0	0|0	0|0	0|0	0|0	0|0	1|1	0|1	0|0
9	82979725	9:82979725	42	0.157611	0.24525	A	G	RRM2B	1	0|0	0|0	0|0	0|0	0|0	0|0	0|0	0|0	0|0	0|0	0|1	0|0	0|0	0|0	1|0	0|0	0|0	0|0	0|0	0|0	0|0	0|0	1|1	0|0	0|0	1|1	0|0	0|0	0|0	1|1	0|0	0|0	0|0	0|0	0|0	0|0	0|0	1|1	0|1	0|0
9	103558315	9:103558315	43	0.246419	0.374996	T	A			1|1	1|1	1|1	0|0	1|1	0|0	1|1	1|0	1|1	1|1	0|1	1|0	1|1	1|1	1|1	1|1	1|1	1|0	1|1	1|1	1|1	1|1	1|0	0|0	0|0	0|0	0|0	0|0	0|0	0|1	0|0	0|0	1|1	1|1	1|1	1|1	0|0	1|1	0|0	0|0
9	103558371	9:103558371	43	0.246419	0.374996	C	T			1|1	1|1	1|1	0|0	1|1	0|0	1|1	1|0	1|1	1|1	0|1	1|0	1|1	1|1	1|1	1|1	1|1	1|0	1|1	1|1	1|1	1|1	1|0	0|0	0|0	0|0	0|0	0|0	0|0	0|1	0|0	0|0	1|1	1|1	1|1	1|1	0|0	1|1	0|0	0|0
9	103558467	9:103558467	43	0.22295	0.342014	C	T			1|1	1|1	1|1	0|0	1|1	0|0	1|1	1|0	1|1	1|1	0|0	1|0	1|1	1|1	1|1	1|1	1|1	1|0	1|1	1|1	1|1	1|1	1|0	0|0	0|0	0|0	0|0	0|0	0|0	0|1	0|0	0|0	1|1	1|1	1|1	1|1	0|0	1|1	0|0	0|0
9	103558860	9:103558860	43	0.185788	0.288668	T	C			1|1	1|1	1|1	0|0	1|1	0|0	1|1	1|0	1|1	1|1	0|0	1|0	1|1	1|1	1|1	1|1	1|1	1|0	1|1	1|1	1|1	1|1	1|0	0|0	0|0	0|0	0|0	0|0	0|0	0|1	0|0	0|0	1|1	1|1	1|1	1|1	0|1	1|1	0|0	0|0
9	103558884	9:103558884	43	0.207723	0.32154	C	G			1|1	1|1	1|1	0|0	1|1	0|0	1|1	1|0	1|1	1|1	0|1	1|0	1|1	1|1	1|1	1|1	1|1	1|0	1|1	1|1	1|1	1|1	1|0	0|0	0|0	0|0	0|0	0|0	0|0	0|1	0|0	0|0	1|1	1|1	1|1	1|1	0|1	1|1	0|0	0|0
9	103559341	9:103559341	43	0.226609	0.34891	G	C			1|1	1|1	1|1	0|0	1|1	0|0	1|1	1|0	1|1	1|1	0|1	1|0	1|1	1|1	1|1	1|1	1|1	1|0	1|1	1|1	1|1	1|1	1|0	0|0	0|0	0|0	0|0	0|0	0|0	0|1	0|0	0|0	1|1	1|1	1|1	1|1	0|1	1|1	0|0	0|0
9	103560830	9:103560830	43	0.182708	0.287543	A	G			1|1	1|1	1|1	0|0	1|1	0|0	1|1	1|0	1|1	1|1	0|1	1|0	1|0	1|1	1|1	1|0	1|1	1|0	1|1	1|1	1|1	1|1	1|0	0|0	0|0	0|0	0|0	0|0	0|1	0|1	0|0	0|0	1|1	1|1	1|1	1|1	0|1	1|1	0|0	0|0
9	103595916	9:103595916	43	0.222661	0.345332	A	G	TAF2	3	1|1	1|0	0|1	1|1	1|0	0|0	1|1	1|0	0|0	1|1	0|1	1|1	0|0	1|1	1|0	1|0	0|0	1|1	1|1	1|1	1|1	1|0	1|0	0|0	0|0	0|0	0|0	0|0	0|0	0|0	0|0	0|0	1|1	0|0	0|0	0|0	0|0	1|1	0|0	0|0
9	103596283	9:103596283	43	0.164263	0.259155	A	G	TAF2	3	1|1	1|0	0|0	1|1	1|0	0|0	1|1	1|0	0|0	1|1	0|1	0|1	0|0	1|1	1|0	1|0	0|0	1|0	1|1	1|1	1|1	1|1	0|0	0|0	0|0	0|0	0|0	0|0	0|0	0|0	0|0	1|1	1|1	0|0	0|0	0|0	0|0	1|1	0|0	0|0
9	103740710	9:103740710	44	0.158103	0.24735	A	G	DEPTOR	1	0|1	1|0	0|0	1|1	0|0	0|0	1|1	0|0	0|0	0|0	0|0	1|1	0|0	0|0	0|0	1|1	0|0	0|1	0|0	1|1	0|1	0|0	0|0	0|0	0|1	0|0	0|0	0|0	0|0	0|0	0|0	0|0	0|0	0|0	0|0	0|0	0|0	0|0	0|0	0|0
9	103741331	9:103741331	44	0.149104	0.232966	T	C	DEPTOR	1	0|1	1|0	0|0	1|1	1|0	0|0	1|1	0|0	0|0	0|0	0|0	1|1	0|0	0|0	0|0	1|1	0|0	1|1	0|0	1|1	1|1	0|0	0|0	1|0	0|1	0|0	0|0	0|0	0|1	0|0	0|0	0|0	0|0	0|0	0|0	0|0	0|0	0|0	0|0	0|0
9	103742348	9:103742348	44	0.150538	0.241156	A	G	DEPTOR	1	0|1	1|0	0|0	1|1	1|0	0|0	1|1	0|0	1|1	0|0	0|0	1|0	0|0	1|0	1|1	1|1	0|0	1|1	1|0	1|1	1|1	1|1	0|0	1|0	0|0	0|0	0|0	0|0	0|1	0|1	0|1	0|0	0|1	0|0	1|0	0|1	0|0	0|0	0|0	0|0
9	104256641	9:104256641	45	0.154397	0.245603	G	A	MTBP	1	0|1	0|0	1|1	0|0	1|0	0|0	0|0	0|0	1|1	0|0	1|0	0|1	0|1	1|0	1|1	1|0	1|1	1|1	1|1	1|1	1|1	0|0	1|1	0|0	0|1	0|0	0|0	0|0	0|0	0|0	0|0	0|0	1|0	0|1	0|1	0|0	0|0	0|0	0|0	0|0
9	104256662	9:104256662	45	0.154397	0.245603	T	A	MTBP	1	0|1	0|0	1|1	0|0	1|0	0|0	0|0	0|0	1|1	0|0	1|0	0|1	0|1	1|0	1|1	1|0	1|1	1|1	1|1	1|1	1|1	0|0	1|1	0|0	0|1	0|0	0|0	0|0	0|0	0|0	0|0	0|0	1|0	0|1	0|1	0|0	0|0	0|0	0|0	0|0
9	104269986	9:104269986	45	0.148981	0.235056	T	C	MTBP	1	0|1	0|0	1|1	0|0	1|0	0|0	0|0	0|0	1|1	0|0	0|0	0|1	0|1	1|0	1|1	0|0	1|1	1|1	1|1	1|0	1|1	0|0	1|1	0|0	0|0	0|0	0|0	0|0	0|0	0|0	0|0	0|0	0|0	0|0	1|0	0|0	0|0	0|0	0|0	0|0
9	104270302	9:104270302	45	0.165239	0.259025	G	A	MTBP	1	0|1	0|0	1|1	0|0	1|1	0|0	0|0	0|0	1|1	0|0	0|0	0|1	0|1	1|0	1|1	0|0	1|1	1|1	1|1	1|0	1|1	0|0	1|1	0|0	0|0	0|0	0|0	0|0	0|0	0|0	0|0	0|0	0|0	0|0	1|0	0|0	0|0	0|0	0|0	0|0
9	104270428	9:104270428	45	0.148981	0.235056	C	G	MTBP	1	0|1	0|0	1|1	0|0	1|0	0|0	0|0	0|0	1|1	0|0	0|0	0|1	0|1	1|0	1|1	0|0	1|1	1|1	1|1	1|0	1|1	0|0	1|1	0|0	0|0	0|0	0|0	0|0	0|0	0|0	0|0	0|0	0|0	0|0	1|0	0|0	0|0	0|0	0|0	0|0
9	104271850	9:104271850	45	0.165239	0.261184	T	C	MTBP	1	0|1	0|0	1|1	0|0	1|0	0|0	0|0	0|0	1|1	0|0	0|0	0|1	0|1	1|0	1|1	1|0	1|1	1|1	1|1	1|0	1|1	0|0	1|1	0|0	0|0	0|0	0|0	0|0	0|0	0|0	0|0	0|1	0|0	0|0	0|0	0|0	0|0	0|0	0|0	0|0
9	104271881	9:104271881	45	0.148981	0.237298	G	A	MTBP	1	0|1	0|0	1|1	0|0	1|0	0|0	0|0	0|0	1|1	0|0	0|0	0|1	0|1	1|0	1|1	1|0	1|1	1|1	1|1	1|0	0|1	0|0	1|1	0|0	0|0	0|0	0|0	0|0	0|0	0|0	0|0	0|1	0|0	0|0	0|0	0|0	0|0	0|0	0|0	0|0
10	17729982	10:17729982	46	0.147157	0.237665	G	C			0|0	0|0	0|0	0|0	0|0	0|0	0|0	0|0	0|0	0|0	0|0	0|0	0|0	0|0	0|0	0|0	0|0	0|0	0|0	0|0	0|0	0|0	0|0	0|1	0|0	1|0	0|0	0|0	0|0	1|1	0|0	0|0	0|0	0|0	1|1	1|0	1|0	0|0	0|0	0|1
10	17729994	10:17729994	46	0.147157	0.241564	T	C			0|0	0|0	0|0	0|0	0|0	0|0	0|0	0|0	0|0	0|0	0|0	0|0	0|0	0|0	0|0	0|0	0|0	0|0	0|0	0|0	0|0	0|0	0|0	0|1	0|0	1|0	0|0	0|0	0|0	1|1	0|0	0|0	0|0	0|0	1|0	1|0	1|0	0|0	0|0	0|1
10	17730016	10:17730016	46	0.157317	0.256421	T	C			0|0	0|0	0|0	0|0	0|0	0|0	0|0	0|0	0|0	0|0	0|0	0|0	0|1	0|0	0|0	0|0	0|0	0|0	0|0	0|0	0|0	0|0	0|0	0|1	0|0	1|0	0|0	0|0	0|0	1|1	0|1	0|0	0|0	0|0	1|1	1|0	1|0	0|0	0|0	0|1
10	17730088	10:17730088	46	0.161491	0.260794	G	A			0|0	0|0	0|0	0|0	0|0	0|0	0|0	0|0	0|0	0|0	0|0	0|0	0|0	0|0	0|0	0|0	0|0	0|0	0|0	0|0	0|0	0|0	0|0	0|1	0|0	1|0	0|0	0|0	0|0	1|1	0|0	0|0	0|0	0|0	1|1	1|0	1|0	0|0	0|0	0|1
10	17730157	10:17730157	46	0.147157	0.237665	C	T			0|0	0|0	0|0	0|0	0|0	0|0	0|0	0|0	0|0	0|0	0|0	0|0	0|0	0|0	0|0	0|0	0|0	0|0	0|0	0|0	0|0	0|0	0|0	0|1	0|0	1|0	0|0	0|0	0|0	1|1	0|0	0|0	0|0	0|0	1|1	1|0	1|0	0|0	0|0	0|1
10	17731695	10:17731695	46	0.147157	0.237665	T	G			0|0	0|0	0|0	0|0	0|0	0|0	0|0	0|0	0|0	0|0	0|0	0|0	0|0	0|0	0|0	0|0	0|0	0|0	0|0	0|0	0|0	0|0	0|0	0|1	0|0	1|0	0|0	0|0	0|0	1|1	0|0	0|0	0|0	0|0	1|1	1|0	1|0	0|0	0|0	0|1
10	88899971	10:88899971	47	0.257321	0.391972	C	T	ENSOARG00020003078		0|0	0|1	0|0	0|0	1|0	1|1	1|1	1|1	0|1	1|1	0|0	1|1	0|1	1|0	0|1	1|1	1|1	0|0	1|1	0|1	1|1	1|0	0|0	0|0	0|0	0|0	0|0	0|0	1|0	0|0	0|0	0|0	0|0	0|0	0|0	0|1	1|1	0|0	0|1	0|0
10	88900454	10:88900454	47	0.23123	0.357671	T	G	ENSOARG00020003078		0|0	0|1	0|0	0|0	1|0	1|1	1|1	1|1	0|1	1|1	0|0	1|1	0|1	1|0	0|1	1|1	1|1	0|0	1|1	0|1	1|1	1|0	0|0	0|0	0|0	0|0	0|0	0|0	1|0	0|0	0|0	0|1	0|0	0|0	0|0	0|1	1|1	0|0	0|1	0|0
10	88901394	10:88901394	47	0.23123	0.357671	C	T	ENSOARG00020003078		0|0	0|1	0|0	0|0	1|0	1|1	1|1	1|1	0|1	1|1	0|0	1|1	0|1	1|0	0|1	1|1	1|1	0|0	1|1	0|1	1|1	1|0	0|0	0|0	0|0	0|0	0|0	0|0	1|0	0|0	0|0	0|1	0|0	0|0	0|0	0|1	1|1	0|0	0|1	0|0
10	88903149	10:88903149	47	0.188728	0.297273	G	A	ENSOARG00020003078		0|0	0|1	0|0	0|0	1|0	1|1	1|1	1|1	0|1	1|1	0|0	1|1	0|1	1|0	0|1	1|1	0|1	0|0	1|1	0|1	1|1	1|0	0|0	0|0	0|0	0|0	0|0	0|0	1|0	0|0	0|0	1|1	0|0	0|0	0|0	0|1	1|1	0|0	0|1	0|0
10	88904189	10:88904189	47	0.23123	0.357671	A	G	ENSOARG00020003078		0|0	0|1	0|0	0|0	1|0	1|1	1|1	1|1	0|1	1|1	0|0	1|1	0|1	1|0	0|1	1|1	1|1	0|0	1|1	0|1	1|1	1|0	0|0	0|0	0|0	0|0	0|0	0|0	1|0	0|0	0|0	0|1	0|0	0|0	0|0	0|1	1|1	0|0	0|1	0|0
10	88904828	10:88904828	47	0.251234	0.383643	G	T	ENSOARG00020003078		0|0	0|1	0|0	0|0	1|0	1|1	1|1	1|1	1|1	1|1	0|0	1|1	0|1	1|0	0|1	1|1	1|1	0|0	1|1	0|1	1|1	1|0	0|0	0|0	0|0	0|0	0|0	0|0	1|0	0|0	0|0	0|1	0|0	0|0	0|0	0|1	1|1	0|0	0|1	0|0
10	88905799	10:88905799	47	0.203301	0.320771	A	G	ENSOARG00020003078		0|0	0|1	0|0	0|0	1|0	1|1	1|1	1|1	0|1	1|1	0|1	1|1	0|1	1|0	0|1	1|1	1|1	0|0	1|1	0|1	1|1	1|0	0|0	0|0	0|0	0|0	0|0	0|0	1|0	0|0	0|0	0|1	0|0	0|0	1|0	0|1	1|1	0|0	0|1	0|0
10	88905852	10:88905852	47	0.203301	0.318964	A	C	ENSOARG00020003078		0|0	0|1	0|0	0|0	1|0	1|1	1|1	1|1	0|1	1|1	0|0	1|1	1|1	1|0	0|1	1|1	1|1	0|0	1|1	0|1	1|1	1|0	0|0	0|0	1|0	0|0	0|0	0|0	1|0	0|0	0|0	0|1	0|0	0|0	1|0	0|1	1|1	0|0	0|1	0|0
10	88906626	10:88906626	47	0.184845	0.293107	T	A	ENSOARG00020003078		0|0	0|1	0|0	0|0	1|0	1|1	1|1	1|1	0|1	1|1	0|0	1|1	0|1	1|0	0|1	1|1	1|1	0|0	1|1	0|1	1|1	1|0	0|0	0|0	0|0	0|0	0|0	0|0	1|0	0|0	0|1	0|1	0|0	0|0	1|0	0|1	1|1	0|0	0|1	0|0
10	88916099	10:88916099	47	0.150538	0.241156	C	T	ENSOARG00020003078		0|0	0|1	0|1	0|0	1|0	1|1	1|1	1|1	0|0	1|1	0|0	0|1	0|1	1|1	0|1	1|1	0|1	0|0	1|0	0|1	1|1	1|0	0|0	0|0	0|0	0|0	0|0	0|0	1|0	0|0	1|1	0|0	0|0	0|0	1|0	0|1	0|0	0|0	1|1	0|0
10	88916686	10:88916686	47	0.17116	0.272175	C	T	ENSOARG00020003078		0|0	0|1	0|1	0|0	1|0	1|1	1|1	1|1	0|0	1|1	0|0	0|1	0|1	1|1	0|1	1|1	0|1	0|0	1|0	0|1	1|1	1|0	0|0	0|0	0|0	0|0	0|0	0|0	1|0	0|0	1|1	0|0	0|0	0|0	1|0	0|1	0|0	0|0	1|1	0|0
10	88918246	10:88918246	47	0.154397	0.249633	G	A	ENSOARG00020003078		0|0	0|1	0|1	0|0	1|0	1|1	1|1	1|1	0|0	1|1	0|0	0|1	0|1	1|1	0|1	0|1	0|1	0|0	1|0	0|1	1|1	1|0	0|0	0|0	0|0	0|0	0|0	0|0	1|0	0|0	1|0	0|1	0|0	0|0	1|0	0|1	0|0	0|0	1|1	0|0
10	88919081	10:88919081	47	0.193676	0.306828	C	T	ENSOARG00020003078		0|0	0|1	0|1	0|0	1|0	1|1	1|1	1|1	0|0	1|1	0|0	0|1	0|1	1|1	0|1	1|1	0|1	0|0	1|0	0|1	1|1	1|0	0|0	0|0	0|0	0|0	0|0	0|0	1|0	0|0	0|0	0|1	0|0	0|0	1|0	0|1	0|0	0|0	1|1	0|0
10	88920548	10:88920548	47	0.222661	0.345332	G	A	ENSOARG00020003078		0|0	0|1	0|1	0|0	1|1	1|1	1|1	1|1	0|0	1|1	0|1	0|1	0|1	1|1	0|1	1|1	0|1	0|0	1|1	1|1	1|1	1|0	0|0	0|0	0|0	0|0	0|0	0|0	1|1	1|0	0|0	0|1	0|0	0|0	1|0	0|1	0|0	0|0	1|1	0|0
10	88929193	10:88929193	47	0.159237	0.255648	T	C	ENSOARG00020003120		0|0	0|1	0|0	0|0	1|0	1|1	1|1	1|1	0|0	1|1	0|0	0|1	0|1	1|1	0|1	1|1	0|1	0|0	1|0	0|1	1|0	1|0	0|0	0|0	0|0	0|0	0|0	0|0	1|0	0|0	0|0	0|1	0|0	0|0	1|0	0|1	0|0	0|0	1|1	0|0
11	30096566	11:30096566	48	0.168585	0.267407	T	C	LRRC75A		0|0	0|0	0|0	0|0	0|1	0|0	0|0	0|0	0|0	1|0	0|0	1|0	0|0	0|0	0|0	1|1	0|1	0|0	1|0	0|0	1|1	0|0	0|0	0|1	1|0	1|0	0|0	1|1	1|1	0|0	0|0	0|1	1|0	1|0	0|1	1|1	1|1	1|1	1|1	0|1
11	30097113	11:30097113	48	0.162952	0.258501	G	C	LRRC75A		0|0	0|0	0|0	0|0	0|1	0|0	0|1	0|0	0|0	1|1	0|0	1|0	0|0	0|0	0|0	1|1	0|1	0|0	1|0	0|0	1|1	0|0	0|0	0|1	1|0	1|0	0|0	1|1	1|1	0|1	0|0	0|1	1|0	1|0	0|1	1|1	1|1	1|1	1|1	1|1
11	30100592	11:30100592	48	0.168585	0.267407	A	G	LRRC75A		0|0	0|0	0|0	0|0	0|0	0|0	0|1	0|0	0|0	1|0	0|0	0|0	0|0	0|0	0|0	1|1	0|1	0|0	1|0	0|1	1|1	0|0	0|0	0|0	1|0	1|0	0|0	1|1	1|1	0|1	0|0	0|1	1|0	1|0	0|1	1|1	1|1	1|1	1|1	0|1
11	38083109	11:38083109	49	0.161128	0.251797	C	T	KIAA0753	1	0|0	0|1	1|1	0|0	0|0	0|0	0|0	0|0	0|0	1|1	0|0	0|0	0|0	0|0	0|0	0|0	0|0	1|0	0|0	0|0	0|1	0|0	0|1	1|1	1|1	1|1	0|0	0|0	0|0	0|0	1|1	1|1	1|0	0|1	0|0	1|0	0|0	1|0	1|1	1|1
11	38085744	11:38085744	49	0.151292	0.235817	G	A	KIAA0753	1	0|0	0|0	1|1	0|0	0|0	0|0	0|0	0|0	0|0	1|1	0|0	0|0	0|0	0|0	0|0	0|0	0|0	1|0	0|0	0|0	0|1	0|0	0|1	1|1	1|1	1|1	0|0	0|0	0|0	0|0	1|1	1|1	1|0	0|1	0|0	1|0	0|0	0|0	0|1	1|1
11	38086382	11:38086382	49	0.183413	0.284748	A	G	KIAA0753	1	1|1	1|1	0|0	1|1	1|1	1|1	1|1	1|1	1|1	0|0	1|1	1|1	1|1	1|1	1|1	1|1	1|1	0|1	1|1	1|1	1|0	1|1	1|0	0|0	0|0	0|0	1|1	1|1	1|1	0|0	0|0	0|0	0|1	0|0	1|1	0|1	1|1	1|1	1|0	0|0
11	39030757	11:39030757	50	0.210652	0.326133	A	G	ENSOARG00020017322		0|1	0|0	0|0	0|1	0|1	1|1	1|1	0|1	0|0	0|0	0|1	1|1	0|0	0|0	0|0	1|1	0|1	1|1	1|0	1|1	0|0	0|0	0|0	0|0	0|0	0|0	1|1	0|0	0|0	0|0	0|0	0|0	0|0	0|0	0|0	0|0	0|0	0|0	0|0	0|0
11	39031434	11:39031434	50	0.18183	0.285081	A	G	ENSOARG00020017322		0|1	0|0	0|0	0|1	0|1	1|1	1|1	0|1	0|0	0|0	0|1	1|1	0|0	0|0	0|0	1|1	0|1	1|1	1|0	1|1	0|0	0|0	0|0	0|0	0|0	1|0	1|1	0|0	0|0	0|0	0|0	0|0	0|0	0|0	0|0	0|0	0|0	0|0	0|0	0|0
11	39031563	11:39031563	50	0.18183	0.285081	G	A	ENSOARG00020017322		0|1	0|0	0|0	0|1	0|1	1|1	1|1	0|1	0|0	0|0	0|1	1|1	0|0	0|0	0|0	1|1	0|1	1|1	1|0	1|1	0|0	0|0	0|0	0|0	0|0	1|0	1|1	0|0	0|0	0|0	0|0	0|0	0|0	0|0	0|0	0|0	0|0	0|0	0|0	0|0
11	39032612	11:39032612	50	0.199085	0.311295	G	A	ENSOARG00020017322		0|1	0|0	0|0	0|1	0|1	1|1	1|1	0|1	0|0	0|0	0|1	1|1	0|0	0|0	0|0	1|1	0|1	1|1	1|0	1|1	0|0	1|0	0|0	0|0	0|0	1|0	1|1	0|0	0|0	0|0	0|0	0|0	0|0	0|0	0|0	0|0	0|0	0|0	0|0	0|0
11	39032644	11:39032644	50	0.199085	0.311295	G	A	ENSOARG00020017322		0|1	0|0	0|0	0|1	0|1	1|1	1|1	0|1	0|0	0|0	0|1	1|1	0|0	0|0	0|0	1|1	0|1	1|1	1|0	1|1	0|0	1|0	0|0	0|0	0|0	1|0	1|1	0|0	0|0	0|0	0|0	0|0	0|0	0|0	0|0	0|0	0|0	0|0	0|0	0|0
11	39032795	11:39032795	50	0.218256	0.339257	G	A	ENSOARG00020017322		0|1	0|0	0|0	0|1	0|1	1|1	1|1	0|1	0|0	0|0	1|1	1|1	1|0	0|0	1|1	1|1	0|1	1|1	1|0	1|1	0|0	1|0	0|0	0|0	0|0	1|0	1|1	0|0	0|0	0|0	0|1	0|0	0|1	0|0	0|0	0|0	0|0	0|0	0|0	0|0
11	39033259	11:39033259	50	0.199085	0.311295	G	C	ENSOARG00020017322		0|1	0|0	0|0	0|1	0|1	1|1	1|1	0|1	0|0	0|0	0|1	1|1	0|0	0|0	0|0	1|1	0|1	1|1	1|0	1|1	0|0	1|0	0|0	0|0	0|0	1|0	1|1	0|0	0|0	0|0	0|0	0|0	0|0	0|0	0|0	0|0	0|0	0|0	0|0	0|0
11	39033274	11:39033274	50	0.174042	0.274129	C	T	ENSOARG00020017322		1|1	1|1	0|0	0|1	1|1	1|1	1|1	0|1	1|1	1|1	1|1	1|1	1|1	1|1	1|1	1|1	1|1	1|1	1|0	1|1	1|1	1|1	0|0	0|0	1|1	1|1	1|1	0|0	0|0	1|1	0|1	0|1	1|1	0|0	0|0	1|0	1|0	1|1	1|1	0|1
11	39033659	11:39033659	50	0.199085	0.311295	C	T	ENSOARG00020017322		0|1	0|0	0|0	0|1	0|1	1|1	1|1	0|1	0|0	0|0	0|1	1|1	0|0	0|0	0|0	1|1	0|1	1|1	1|0	1|1	0|0	1|0	0|0	0|0	0|0	1|0	1|1	0|0	0|0	0|0	0|0	0|0	0|0	0|0	0|0	0|0	0|0	0|0	0|0	0|0
11	39034533	11:39034533	50	0.246497	0.382332	G	A	ENSOARG00020017322		0|1	1|0	0|0	0|1	0|1	1|1	1|1	0|1	1|1	0|0	1|1	1|1	1|0	0|0	1|1	1|1	0|1	1|1	1|0	1|1	1|0	1|0	0|0	0|0	0|1	1|0	0|0	0|0	0|0	0|0	0|1	0|0	0|1	0|0	0|0	1|0	0|0	0|1	0|0	0|0
11	39034978	11:39034978	50	0.246497	0.382332	A	G	ENSOARG00020017322		0|1	1|0	0|0	0|1	0|1	1|1	1|1	0|1	1|1	0|0	1|1	1|1	1|0	0|0	1|1	1|1	0|1	1|1	1|0	1|1	1|0	1|0	0|0	0|0	0|1	1|0	0|0	0|0	0|0	0|0	0|1	0|0	0|1	0|0	0|0	1|0	0|0	0|1	0|0	0|0
11	39034995	11:39034995	50	0.190556	0.299525	T	G	ENSOARG00020017322		1|1	1|1	0|0	0|1	1|1	1|1	1|1	0|1	1|1	1|1	1|1	1|1	1|1	1|1	1|1	1|1	1|1	1|1	1|0	1|1	1|1	1|1	0|0	0|0	1|1	1|1	1|1	0|0	0|0	1|1	0|1	0|1	1|1	0|0	0|0	1|0	1|0	0|1	1|1	0|1
11	39035042	11:39035042	50	0.246497	0.382332	C	T	ENSOARG00020017322		0|1	1|0	0|0	0|1	0|1	1|1	1|1	0|1	1|1	0|0	1|1	1|1	1|0	0|0	1|1	1|1	0|1	1|1	1|0	1|1	1|0	1|0	0|0	0|0	0|1	1|0	0|0	0|0	0|0	0|0	0|1	0|0	0|1	0|0	0|0	1|0	0|0	0|1	0|0	0|0
11	39035086	11:39035086	50	0.246497	0.382332	G	C	ENSOARG00020017322		0|1	1|0	0|0	0|1	0|1	1|1	1|1	0|1	1|1	0|0	1|1	1|1	1|0	0|0	1|1	1|1	0|1	1|1	1|0	1|1	1|0	1|0	0|0	0|0	0|1	1|0	0|0	0|0	0|0	0|0	0|1	0|0	0|1	0|0	0|0	1|0	0|0	0|1	0|0	0|0
11	39035363	11:39035363	50	0.207122	0.328396	A	G	ENSOARG00020017322		0|1	1|0	0|0	0|1	0|1	0|0	1|1	0|1	1|1	0|0	1|1	1|1	1|0	0|0	1|1	1|1	0|1	1|1	1|0	1|1	1|0	1|0	0|0	0|0	0|1	1|0	0|0	0|0	0|0	0|0	0|1	0|0	0|1	0|0	0|0	1|0	0|0	0|1	0|0	0|0
11	39035371	11:39035371	50	0.207122	0.328396	T	C	ENSOARG00020017322		0|1	1|0	0|0	0|1	0|1	0|0	1|1	0|1	1|1	0|0	1|1	1|1	1|0	0|0	1|1	1|1	0|1	1|1	1|0	1|1	1|0	1|0	0|0	0|0	0|1	1|0	0|0	0|0	0|0	0|0	0|1	0|0	0|1	0|0	0|0	1|0	0|0	0|1	0|0	0|0
11	39035376	11:39035376	50	0.207122	0.328396	C	G	ENSOARG00020017322		0|1	1|0	0|0	0|1	0|1	0|0	1|1	0|1	1|1	0|0	1|1	1|1	1|0	0|0	1|1	1|1	0|1	1|1	1|0	1|1	1|0	1|0	0|0	0|0	0|1	1|0	0|0	0|0	0|0	0|0	0|1	0|0	0|1	0|0	0|0	1|0	0|0	0|1	0|0	0|0
11	39035418	11:39035418	50	0.207122	0.328396	A	G	ENSOARG00020017322		0|1	1|0	0|0	0|1	0|1	0|0	1|1	0|1	1|1	0|0	1|1	1|1	1|0	0|0	1|1	1|1	0|1	1|1	1|0	1|1	1|0	1|0	0|0	0|0	0|1	1|0	0|0	0|0	0|0	0|0	0|1	0|0	0|1	0|0	0|0	1|0	0|0	0|1	0|0	0|0
11	39035422	11:39035422	50	0.207122	0.328396	A	C	ENSOARG00020017322		0|1	1|0	0|0	0|1	0|1	0|0	1|1	0|1	1|1	0|0	1|1	1|1	1|0	0|0	1|1	1|1	0|1	1|1	1|0	1|1	1|0	1|0	0|0	0|0	0|1	1|0	0|0	0|0	0|0	0|0	0|1	0|0	0|1	0|0	0|0	1|0	0|0	0|1	0|0	0|0
11	39035434	11:39035434	50	0.207122	0.328396	G	A	ENSOARG00020017322		0|1	1|0	0|0	0|1	0|1	0|0	1|1	0|1	1|1	0|0	1|1	1|1	1|0	0|0	1|1	1|1	0|1	1|1	1|0	1|1	1|0	1|0	0|0	0|0	0|1	1|0	0|0	0|0	0|0	0|0	0|1	0|0	0|1	0|0	0|0	1|0	0|0	0|1	0|0	0|0
11	39035471	11:39035471	50	0.207122	0.328396	T	C	ENSOARG00020017322		0|1	1|0	0|0	0|1	0|1	0|0	1|1	0|1	1|1	0|0	1|1	1|1	1|0	0|0	1|1	1|1	0|1	1|1	1|0	1|1	1|0	1|0	0|0	0|0	0|1	1|0	0|0	0|0	0|0	0|0	0|1	0|0	0|1	0|0	0|0	1|0	0|0	0|1	0|0	0|0
11	39035475	11:39035475	50	0.207122	0.328396	T	C	ENSOARG00020017322		0|1	1|0	0|0	0|1	0|1	0|0	1|1	0|1	1|1	0|0	1|1	1|1	1|0	0|0	1|1	1|1	0|1	1|1	1|0	1|1	1|0	1|0	0|0	0|0	0|1	1|0	0|0	0|0	0|0	0|0	0|1	0|0	0|1	0|0	0|0	1|0	0|0	0|1	0|0	0|0
11	39035479	11:39035479	50	0.174042	0.276183	T	C	ENSOARG00020017322		1|1	1|1	0|0	0|1	1|1	1|1	1|1	0|1	1|1	1|1	1|1	1|1	1|1	1|1	1|1	1|1	1|1	1|1	1|0	1|1	1|1	1|1	0|0	0|1	1|1	1|1	1|1	0|0	0|0	1|1	0|1	0|1	1|1	0|0	0|0	1|0	1|0	0|1	1|1	0|1
11	39035668	11:39035668	50	0.188728	0.302966	C	A	ENSOARG00020017322		0|1	1|0	0|0	0|1	0|1	0|0	1|1	0|1	1|1	0|0	1|1	1|1	1|0	0|0	1|1	0|1	0|1	1|1	1|0	1|1	1|0	1|0	0|0	0|0	0|1	1|0	0|0	0|0	0|0	0|0	0|1	0|0	0|1	0|0	0|0	1|0	0|0	0|1	0|0	0|0
11	39035764	11:39035764	50	0.23123	0.361335	A	G	ENSOARG00020017322		0|1	1|0	0|0	0|1	0|1	0|0	1|1	0|1	1|1	0|0	1|1	1|1	1|0	0|0	1|1	1|1	0|1	1|1	1|0	1|1	1|0	1|0	0|0	0|0	0|1	1|0	0|0	0|0	0|0	0|0	0|0	0|0	0|1	0|0	0|0	1|0	0|0	0|1	0|0	0|0
11	39035807	11:39035807	50	0.212052	0.33583	T	G	ENSOARG00020017322		0|1	1|0	0|0	0|1	0|1	0|0	1|1	0|1	1|1	0|0	1|1	1|1	1|0	0|0	1|1	1|0	0|1	1|1	1|0	1|1	1|0	1|0	0|0	0|0	0|1	1|0	0|0	0|0	0|0	0|0	0|0	0|0	0|1	0|0	0|0	1|0	0|0	0|1	0|0	0|0
11	39035875	11:39035875	50	0.274421	0.41492	G	A	ENSOARG00020017322		0|1	0|0	0|0	0|1	0|1	0|0	1|1	0|1	1|1	0|0	1|1	1|1	1|0	0|0	1|1	1|1	0|1	1|1	1|0	1|1	0|0	1|0	0|0	0|0	0|0	1|0	0|0	0|0	0|0	0|0	0|0	0|0	0|1	0|0	0|0	0|0	0|0	0|0	0|0	0|0
11	39035953	11:39035953	50	0.166996	0.261064	A	G	ENSOARG00020017322		1|1	1|1	0|0	0|1	1|1	1|1	1|1	0|1	1|1	1|1	1|1	1|1	1|1	1|1	1|1	1|1	1|1	1|1	0|0	1|1	1|1	1|1	0|0	0|1	1|1	1|1	1|1	0|0	0|0	1|1	0|0	0|1	1|1	0|0	0|0	1|0	1|0	0|1	1|1	0|0
11	39036210	11:39036210	50	0.237401	0.370195	G	C	ENSOARG00020017322		0|1	1|0	0|0	0|1	0|1	0|0	1|1	0|1	1|1	0|0	1|1	1|1	1|0	0|0	0|1	1|1	0|1	1|1	1|0	1|1	1|0	1|0	0|0	0|0	0|1	1|0	0|0	0|0	0|0	0|0	0|0	0|0	0|0	0|0	0|0	1|0	0|0	0|1	0|0	0|0
11	39036261	11:39036261	50	0.218256	0.341199	G	A	ENSOARG00020017322		0|1	1|0	0|0	0|1	0|1	0|0	1|1	0|0	1|1	0|0	1|1	1|1	0|0	0|0	1|1	1|1	0|1	1|1	1|0	1|1	1|0	1|0	0|0	0|0	0|1	1|0	0|0	0|0	0|0	0|0	0|0	0|0	0|0	0|0	0|0	1|0	0|0	0|1	0|0	0|0
11	39036433	11:39036433	50	0.207633	0.326832	C	G	ENSOARG00020017322		0|1	0|0	0|0	0|1	0|1	0|0	1|1	0|1	0|0	0|0	0|1	1|1	0|0	0|0	0|0	1|0	0|1	1|1	1|0	1|1	0|0	1|0	0|0	0|0	0|0	1|0	0|0	0|0	0|0	0|0	0|0	0|0	0|0	0|0	0|0	0|0	0|0	0|0	0|0	0|0
11	39036545	11:39036545	50	0.222661	0.348855	G	A	ENSOARG00020017322		0|1	1|0	0|0	0|1	0|1	1|1	1|1	0|1	1|1	0|0	1|1	1|1	1|0	0|0	1|1	1|1	0|1	1|1	1|0	1|1	1|0	1|0	0|0	0|0	0|1	1|0	1|1	0|0	0|0	0|0	0|0	0|0	0|1	0|0	0|0	1|0	0|0	0|1	0|0	0|0
11	39037054	11:39037054	50	0.174042	0.272075	C	A	ENSOARG00020017322		1|1	1|1	0|0	0|1	1|1	1|1	1|1	1|1	1|1	1|1	1|1	1|1	1|1	1|1	1|1	1|1	1|1	1|1	0|0	1|1	1|1	1|1	1|0	0|0	1|1	1|1	1|1	0|0	0|0	1|1	0|0	0|1	1|1	0|0	0|0	1|0	1|0	0|1	1|1	0|1
11	39038625	11:39038625	50	0.222661	0.348855	G	A	ENSOARG00020017322		0|1	1|0	0|0	0|1	0|1	1|1	1|1	1|1	1|1	0|0	1|1	1|1	1|0	0|0	1|1	0|1	0|1	1|1	1|0	1|1	1|0	1|0	1|0	0|0	0|1	0|0	1|1	0|0	0|0	0|0	0|0	0|0	0|1	0|0	0|0	1|0	0|0	0|1	0|0	0|0
11	39039117	11:39039117	50	0.182502	0.287255	C	T	ENSOARG00020017322		0|0	0|0	1|1	1|0	0|0	0|0	0|0	0|0	0|0	0|0	0|0	0|0	0|0	0|0	0|0	0|0	0|0	0|0	0|1	0|0	0|0	0|0	0|1	1|0	0|0	0|0	0|0	1|1	1|1	0|0	1|1	1|0	0|0	1|1	1|1	0|1	0|1	1|0	0|0	1|0
11	39039441	11:39039441	50	0.182502	0.287255	A	G	ENSOARG00020017322		1|1	1|1	0|0	0|1	1|1	1|1	1|1	1|1	1|1	1|1	1|1	1|1	1|1	1|1	1|1	1|1	1|1	1|1	1|0	1|1	1|1	1|1	1|0	0|1	1|1	1|1	1|1	0|0	0|0	1|1	0|0	0|1	1|1	0|0	0|0	1|0	1|0	0|1	1|1	0|1
11	39039683	11:39039683	50	0.182502	0.287255	A	G	ENSOARG00020017322		1|1	1|1	0|0	0|1	1|1	1|1	1|1	1|1	1|1	1|1	1|1	1|1	1|1	1|1	1|1	1|1	1|1	1|1	1|0	1|1	1|1	1|1	1|0	0|1	1|1	1|1	1|1	0|0	0|0	1|1	0|0	0|1	1|1	0|0	0|0	1|0	1|0	0|1	1|1	0|1
11	39039745	11:39039745	50	0.182502	0.287255	G	A	ENSOARG00020017322		1|1	1|1	0|0	0|1	1|1	1|1	1|1	1|1	1|1	1|1	1|1	1|1	1|1	1|1	1|1	1|1	1|1	1|1	1|0	1|1	1|1	1|1	1|0	0|1	1|1	1|1	1|1	0|0	0|0	1|1	0|0	0|1	1|1	0|0	0|0	1|0	1|0	0|1	1|1	0|1
11	39039944	11:39039944	50	0.159237	0.255648	G	A	ENSOARG00020017322		0|1	1|0	0|0	0|1	0|1	0|0	1|1	1|1	1|1	0|0	1|1	0|0	1|0	0|0	1|1	0|1	0|1	1|1	1|0	0|0	0|0	1|1	1|0	0|0	0|1	0|0	0|0	0|0	0|0	0|0	0|0	0|0	0|1	0|0	0|0	1|0	0|0	0|1	0|0	0|0
11	39039963	11:39039963	50	0.212052	0.332053	G	A	ENSOARG00020017322		0|1	1|0	0|0	0|1	0|1	0|0	1|1	1|1	1|1	0|0	1|1	1|1	1|0	0|0	1|1	0|0	0|1	1|1	1|0	1|1	0|0	1|1	1|0	0|0	0|1	0|0	0|0	0|0	0|0	0|0	0|0	0|0	0|1	0|0	0|0	1|0	0|0	0|1	0|0	0|0
11	39040318	11:39040318	50	0.251234	0.387201	C	T	ENSOARG00020017322		1|1	1|0	0|0	0|1	0|1	0|0	1|1	1|1	1|1	0|0	1|1	1|1	1|0	0|0	1|1	0|1	0|1	1|1	1|0	1|1	1|0	1|0	1|0	0|0	0|1	0|0	0|0	0|0	0|0	0|0	0|0	0|0	0|1	0|0	0|0	1|0	0|0	0|1	0|0	0|0
11	39040567	11:39040567	50	0.166494	0.264469	A	G	ENSOARG00020017322		1|1	1|1	0|0	0|1	1|1	1|1	1|1	1|1	1|1	1|1	1|1	1|1	1|1	1|1	1|1	1|1	1|1	1|1	1|0	1|1	1|1	1|1	1|0	0|1	1|1	1|1	1|1	0|0	0|0	1|1	0|0	0|1	1|1	0|0	0|0	1|0	1|0	0|1	1|1	0|1
11	39040787	11:39040787	50	0.166494	0.264469	T	C	ENSOARG00020017322		0|0	0|0	1|1	1|0	0|0	0|0	0|0	0|0	0|0	0|0	0|0	0|0	0|0	0|0	0|0	0|0	0|0	0|0	0|1	0|0	0|0	0|0	0|1	1|0	0|0	0|0	0|0	1|1	1|1	0|0	1|1	1|0	0|0	1|1	1|1	0|1	0|1	1|0	0|0	1|0
11	39041666	11:39041666	50	0.178031	0.283943	A	G	ENSOARG00020017322		1|1	1|0	1|1	0|1	0|1	1|1	1|1	1|1	1|1	0|0	1|1	1|1	1|0	0|0	1|1	0|1	0|1	1|1	1|0	1|1	1|0	1|0	1|0	0|0	0|1	0|0	1|1	0|0	0|0	0|0	0|0	0|0	0|1	0|0	1|0	1|0	0|0	1|1	0|0	0|0
11	39041717	11:39041717	50	0.19714	0.312972	T	C	ENSOARG00020017322		1|1	1|0	1|1	0|1	0|1	1|1	1|1	1|1	1|1	0|0	1|1	1|1	1|0	0|0	1|1	0|1	0|1	1|1	1|0	1|1	1|0	1|0	1|0	0|0	0|1	0|0	1|1	0|0	0|0	0|0	0|0	0|0	0|1	0|0	1|0	1|0	0|0	0|1	0|0	0|0
11	39042166	11:39042166	50	0.160079	0.253535	A	G	ENSOARG00020017322		1|1	0|0	0|0	0|0	0|1	0|0	1|1	0|1	0|0	0|0	0|1	1|1	0|0	0|0	0|0	0|1	0|1	1|1	1|0	1|1	0|0	0|0	0|0	0|0	0|0	0|0	0|0	0|0	0|0	0|0	0|0	0|0	0|0	0|0	0|0	0|0	0|0	0|0	0|0	0|0
11	39042754	11:39042754	50	0.178483	0.286565	C	A	ENSOARG00020017322		1|1	1|0	1|1	0|1	0|1	0|0	1|1	1|1	1|1	0|0	1|1	1|1	1|0	0|0	1|1	0|1	0|1	1|1	1|0	1|1	1|0	1|0	1|0	0|0	0|1	0|0	0|0	0|0	0|0	0|0	0|0	0|1	0|1	0|0	1|0	1|0	0|0	0|1	0|0	0|0
11	39042800	11:39042800	50	0.178483	0.286565	T	C	ENSOARG00020017322		1|1	1|0	1|1	0|1	0|1	0|0	1|1	1|1	1|1	0|0	1|1	1|1	1|0	0|0	1|1	0|1	0|1	1|1	1|0	1|1	1|0	1|0	1|0	0|0	0|1	0|0	0|0	0|0	0|0	0|0	0|0	0|1	0|1	0|0	1|0	1|0	0|0	0|1	0|0	0|0
11	39043056	11:39043056	50	0.198532	0.316977	G	A	ENSOARG00020017322		1|1	1|0	1|1	0|1	0|1	0|0	1|1	1|1	1|1	0|0	1|1	1|1	1|0	0|0	1|1	0|1	0|1	1|1	1|0	1|1	1|0	1|0	1|0	0|0	0|1	0|0	0|0	0|0	0|0	0|0	0|0	0|1	0|1	0|0	1|0	1|0	0|0	0|1	0|0	0|0
11	39043216	11:39043216	50	0.160079	0.25632	T	C	ENSOARG00020017322		1|0	0|0	0|0	0|0	0|1	0|0	1|1	0|1	0|0	0|0	0|1	1|1	0|0	0|0	0|0	0|1	0|1	1|1	1|0	1|1	0|0	1|0	0|0	0|0	0|0	0|0	0|0	0|0	0|0	0|0	0|0	0|0	0|0	0|0	0|0	0|0	0|0	0|0	0|0	0|0
11	39043290	11:39043290	50	0.178483	0.288342	C	A			1|1	1|0	1|1	0|1	0|1	0|0	1|1	1|1	1|1	0|0	1|1	1|1	1|0	0|0	1|1	0|1	0|1	1|1	1|0	1|1	1|0	1|0	1|0	0|0	0|1	0|0	0|0	0|0	0|0	0|0	0|1	0|1	0|1	0|0	1|0	1|0	0|0	0|1	0|0	0|0
11	39044140	11:39044140	50	0.164263	0.264759	T	C			1|1	1|0	1|1	0|1	0|1	0|0	1|1	1|1	1|1	0|0	1|1	1|1	0|0	0|0	1|0	0|1	0|0	1|1	1|0	1|1	1|0	1|0	1|0	0|0	0|1	0|0	0|0	0|0	0|0	0|0	0|0	0|1	0|0	0|0	1|0	1|0	0|0	0|1	0|0	0|0
11	39044596	11:39044596	50	0.199861	0.314288	G	A			1|1	1|0	1|1	0|1	0|1	0|0	1|1	0|1	1|1	0|0	1|1	1|1	0|0	0|0	0|0	0|1	0|1	1|1	1|0	1|1	0|0	0|0	1|0	0|0	0|1	0|0	0|0	0|0	0|0	0|0	0|0	0|0	0|0	0|0	1|0	0|0	0|0	0|0	0|0	0|0
11	39044648	11:39044648	50	0.207515	0.323705	C	A			1|1	1|0	1|1	0|1	0|1	0|0	1|1	0|1	1|1	0|0	1|1	1|1	0|0	0|0	0|0	0|1	0|0	1|1	1|0	1|1	0|0	0|0	1|0	0|0	0|1	0|0	0|0	0|0	0|0	0|0	0|0	0|0	0|0	0|0	0|0	0|0	0|0	0|0	0|0	0|0
11	39044823	11:39044823	50	0.182195	0.287606	C	T			1|1	1|0	1|1	0|1	0|1	0|0	1|1	0|1	1|1	0|0	1|1	1|1	0|0	0|0	0|0	0|1	0|0	1|1	1|0	1|1	0|0	0|0	1|0	0|0	0|1	0|0	0|0	0|0	0|0	0|0	0|0	0|0	0|0	0|0	1|0	0|0	0|0	0|0	0|0	0|0
11	39044947	11:39044947	50	0.160079	0.253535	T	G			1|1	0|0	0|0	0|1	0|1	0|0	1|1	0|1	0|0	0|0	0|1	1|1	0|0	0|0	0|0	0|1	0|0	1|1	1|0	1|1	0|0	0|0	0|0	0|0	0|0	0|0	0|0	0|0	0|0	0|0	0|0	0|0	0|0	0|0	0|0	0|0	0|0	0|0	0|0	0|0
11	39045215	11:39045215	50	0.207515	0.323705	T	C			1|1	1|0	1|1	0|1	0|1	0|0	1|1	0|1	1|1	0|0	1|1	1|1	0|0	0|0	0|0	0|1	0|0	1|1	1|0	1|1	0|0	0|0	0|0	0|0	0|1	0|0	0|0	0|0	0|0	0|0	0|0	0|0	0|1	0|0	1|0	0|0	0|0	0|0	0|0	0|0
11	39046557	11:39046557	50	0.207515	0.323705	A	G			1|1	0|0	1|1	0|1	0|1	0|0	1|1	0|1	1|1	0|0	1|1	1|1	0|0	0|0	0|0	0|1	0|0	1|1	1|0	1|1	0|0	1|0	0|0	0|0	0|0	0|0	0|0	0|0	0|0	0|0	0|0	0|0	0|0	0|0	1|0	0|0	0|0	0|0	0|0	0|0
11	39046604	11:39046604	50	0.235452	0.361872	G	A			1|1	0|0	1|1	0|1	0|1	0|0	1|1	0|1	1|1	0|0	1|1	1|1	0|0	0|0	0|0	0|1	0|0	1|1	1|0	1|1	0|0	1|0	0|0	0|0	0|0	0|0	0|0	0|0	0|0	0|0	0|0	0|0	0|0	0|0	1|0	0|0	0|0	0|0	0|0	0|0
11	39047122	11:39047122	50	0.189754	0.299317	A	T			1|1	0|0	1|1	0|1	0|1	0|0	1|1	0|1	0|1	0|0	1|1	1|1	0|0	0|0	0|0	0|1	0|0	1|1	1|0	1|1	0|0	1|0	0|0	0|0	0|0	0|0	0|0	0|0	0|0	0|0	0|0	0|0	0|0	0|0	1|0	0|0	0|0	0|0	0|0	0|0
11	39047133	11:39047133	50	0.156206	0.249275	C	T			1|1	0|0	1|1	0|1	0|1	0|0	1|1	0|1	0|0	0|0	0|1	1|1	0|0	0|0	0|0	0|1	0|0	1|1	1|0	1|1	0|0	1|0	0|0	0|0	0|0	0|0	0|0	0|0	0|0	0|0	0|0	0|0	0|0	0|0	1|0	0|0	0|0	0|0	0|0	0|0
11	39047589	11:39047589	50	0.207515	0.323705	A	C			1|1	0|0	1|1	0|1	0|1	0|0	1|1	1|1	0|1	0|0	1|1	1|1	0|0	0|0	0|0	0|1	0|0	1|1	1|0	1|1	0|0	1|0	0|0	0|0	0|0	0|0	0|0	0|0	0|0	0|0	0|0	0|0	0|0	0|0	1|0	0|0	0|0	0|0	0|0	0|0
13	6961621	13:6961621	51	0.176201	0.280514	C	T	ISM1		0|0	0|0	0|0	0|0	0|0	0|0	0|0	0|0	0|0	0|0	0|0	0|0	0|0	0|0	0|0	0|0	0|0	0|0	0|0	0|0	0|0	0|0	0|0	0|1	0|0	0|0	0|0	0|0	0|0	1|1	0|1	1|0	1|0	0|1	0|0	0|0	0|0	0|0	0|1	0|0
13	6962061	13:6962061	51	0.161491	0.264395	T	C	ISM1		0|0	0|0	0|0	0|0	0|0	0|0	0|0	0|0	0|0	0|0	0|0	0|0	0|0	0|0	0|0	0|0	0|0	0|0	0|0	0|0	0|0	0|0	0|0	0|1	0|0	0|0	0|0	0|0	0|0	0|1	0|1	1|0	1|0	0|1	0|0	0|0	1|0	0|0	0|1	0|0
13	6962212	13:6962212	51	0.187871	0.298215	A	G	ISM1		0|0	0|0	0|0	0|0	0|0	0|0	0|0	1|0	0|0	0|0	0|0	0|0	0|0	0|0	0|0	0|0	0|0	0|0	0|0	0|0	0|0	0|0	0|0	0|1	0|0	0|0	0|0	0|0	0|0	1|1	0|1	1|0	1|0	0|1	0|0	0|0	1|1	1|0	0|1	0|0
13	6962231	13:6962231	51	0.176201	0.283859	T	C	ISM1		0|0	0|0	0|0	0|0	0|0	0|0	0|0	0|0	0|0	0|0	0|0	0|0	0|0	0|0	0|0	0|0	0|0	0|0	0|0	0|0	0|0	0|0	0|0	0|1	0|0	0|0	0|0	0|0	0|0	0|1	0|1	1|0	1|0	0|1	0|0	0|0	1|0	0|0	0|1	0|0
13	6962384	13:6962384	51	0.161491	0.260794	C	T	ISM1		0|0	0|0	0|0	0|0	0|0	0|0	0|0	0|0	0|0	0|0	0|0	0|0	0|0	0|0	0|0	0|0	0|0	0|0	0|0	0|0	0|0	0|0	0|0	0|1	0|0	0|0	0|0	0|0	0|0	0|1	0|1	0|0	1|0	0|1	0|0	0|0	1|0	0|0	0|1	0|0
13	6962464	13:6962464	51	0.176201	0.283859	C	A	ISM1		0|0	0|0	0|0	0|0	0|0	0|0	0|0	0|0	0|0	0|0	0|0	0|0	0|0	0|0	0|0	0|0	0|0	0|0	0|0	0|0	0|0	0|0	0|0	0|1	0|0	0|0	0|0	0|0	0|0	0|1	0|1	1|0	1|0	0|1	0|0	0|0	1|0	0|0	0|1	0|0
13	6962697	13:6962697	51	0.147157	0.237665	A	G	ISM1		0|0	0|0	0|0	0|0	0|0	0|0	0|0	0|0	0|0	0|0	0|0	0|0	0|0	0|0	0|0	0|0	0|0	0|0	0|0	0|0	0|0	0|0	0|0	0|1	0|0	0|0	0|0	0|0	0|0	1|1	0|1	0|0	1|0	0|1	0|0	0|0	1|0	0|0	0|0	0|0
13	6963023	13:6963023	51	0.157317	0.253366	T	C	ISM1		0|0	0|0	0|0	0|0	0|0	0|0	0|0	0|0	0|0	0|0	0|0	0|0	0|0	0|0	0|0	0|0	0|0	0|0	1|0	0|0	0|0	0|0	0|0	0|1	0|0	0|0	0|0	0|0	0|0	1|1	0|1	1|0	1|0	0|1	0|0	0|0	1|0	0|0	0|1	0|0
13	6963119	13:6963119	51	0.176201	0.283859	C	T	ISM1		0|0	0|0	0|0	0|0	0|0	0|0	0|0	0|0	0|0	0|0	0|0	0|0	0|0	0|0	0|0	0|0	0|0	0|0	0|0	0|0	0|0	0|0	0|0	0|1	0|0	0|0	0|0	0|0	0|0	0|1	0|1	1|0	1|0	0|1	0|0	0|0	1|0	0|0	0|1	0|0
13	6963298	13:6963298	51	0.176201	0.283859	A	G	ISM1		0|0	0|0	0|0	0|0	0|0	0|0	0|0	0|0	0|0	0|0	0|0	0|0	0|0	0|0	0|0	0|0	0|0	0|0	0|0	0|0	0|0	0|0	0|0	0|1	0|0	0|0	0|0	0|0	0|0	0|1	0|1	1|0	1|0	0|1	0|0	0|0	1|0	0|0	0|1	0|0
13	7093819	13:7093819	52	0.182708	0.287543	G	A	TASP1		0|0	0|0	0|0	0|0	0|1	0|0	0|0	0|0	0|1	0|0	1|0	0|0	0|0	0|0	0|0	0|1	0|1	1|1	0|0	0|0	1|0	1|1	1|1	1|1	0|0	1|0	1|1	0|0	0|0	1|1	0|0	1|1	1|1	1|1	1|1	0|1	1|1	0|1	1|1	1|0
13	7094535	13:7094535	52	0.183413	0.290551	T	C	TASP1		0|0	0|0	0|0	0|0	0|1	0|0	0|0	0|0	0|0	0|0	1|0	0|0	0|0	0|0	0|0	0|0	0|1	1|1	0|0	0|0	0|0	1|0	1|1	1|0	0|0	1|0	1|1	0|0	0|0	1|1	0|0	0|0	1|1	0|1	1|1	0|1	1|1	0|1	1|1	1|0
13	7094563	13:7094563	52	0.177478	0.283239	T	C	TASP1		0|0	0|0	0|0	0|0	0|1	0|0	0|0	0|0	0|1	0|0	1|0	0|0	0|0	0|0	0|0	0|0	0|1	1|1	0|0	0|0	0|0	1|0	1|1	1|0	0|0	1|0	1|1	0|0	0|0	1|1	0|0	1|0	1|1	0|1	1|1	0|1	1|1	0|1	1|1	1|0
13	7098965	13:7098965	52	0.168585	0.267407	T	C	TASP1		0|0	0|0	0|0	0|0	0|1	0|0	0|0	0|0	0|1	0|0	1|0	0|0	0|0	0|0	0|0	0|0	0|1	1|1	0|0	0|0	1|0	1|1	1|1	1|1	0|0	1|0	1|1	0|0	0|0	1|1	0|0	1|0	0|1	0|1	1|1	1|1	1|1	0|1	1|1	1|0
13	12661421	13:12661421	53	0.203824	0.322151	T	C			0|0	0|0	0|0	0|0	0|0	0|0	0|0	0|0	0|0	0|0	0|0	0|0	0|0	0|0	0|0	0|0	0|0	0|0	0|0	0|0	0|1	0|0	1|1	1|1	0|0	0|0	0|0	0|0	0|0	0|0	1|0	0|1	0|1	0|1	0|0	0|0	0|1	1|0	0|1	1|0
13	12661605	13:12661605	53	0.176201	0.283859	G	A			0|0	0|0	0|0	0|0	0|0	0|0	0|0	0|0	0|0	0|0	0|0	0|0	0|0	0|0	0|0	0|0	0|0	0|0	0|0	0|0	0|0	0|0	0|1	1|1	0|0	0|0	0|0	0|0	0|0	0|0	0|1	0|1	0|1	0|0	0|0	0|0	0|1	1|0	0|0	0|0
13	12661743	13:12661743	53	0.162054	0.255568	C	T			1|0	0|0	1|1	1|1	1|0	0|0	0|0	0|0	0|0	1|0	1|1	1|1	0|0	1|1	0|0	0|0	1|0	0|0	1|1	0|0	0|1	0|0	1|1	1|1	1|1	1|1	1|1	0|0	1|1	0|0	1|1	0|1	1|1	1|1	1|1	1|0	1|1	1|0	0|1	1|0
13	12661853	13:12661853	53	0.178483	0.277683	C	T			0|0	0|0	1|1	1|1	1|0	0|0	0|0	0|0	0|0	0|0	1|1	1|1	0|0	1|1	0|0	0|0	1|0	0|0	1|1	0|0	0|1	0|0	1|1	1|1	1|1	1|1	1|1	0|0	1|1	0|0	1|1	0|1	1|1	1|1	1|1	1|0	1|1	1|0	1|0	1|0
13	44394028	13:44394028	54	0.168585	0.269234	G	A			0|1	0|0	0|0	0|0	0|0	0|0	0|0	0|0	1|1	1|1	1|1	0|0	0|0	0|0	0|0	0|0	0|0	0|1	0|1	0|0	0|0	0|0	1|1	1|0	0|1	0|1	1|0	1|1	1|0	1|0	0|0	0|0	0|1	0|1	1|1	1|0	0|0	0|1	1|1	1|1
13	44394559	13:44394559	54	0.152256	0.243228	G	T			0|1	0|0	0|0	0|0	0|0	0|0	0|0	0|0	1|1	1|1	1|1	0|0	0|0	0|0	0|0	0|0	0|0	0|1	0|1	0|0	0|0	0|0	1|1	1|0	0|1	0|1	1|0	0|0	1|0	1|0	0|0	0|0	1|1	0|1	1|1	1|0	0|0	0|1	1|1	1|1
13	44395926	13:44395926	54	0.166494	0.266678	T	C			0|0	0|0	0|0	0|0	0|0	0|0	0|0	0|0	1|1	0|0	0|1	0|0	0|0	0|0	0|0	0|0	0|0	0|1	0|0	0|0	0|0	0|0	0|1	1|0	0|1	0|1	0|0	0|0	1|0	1|0	0|0	0|0	0|1	0|1	1|1	1|0	0|0	0|0	1|1	1|1
13	44396755	13:44396755	54	0.166494	0.266678	T	G			0|0	0|0	0|0	0|0	0|0	0|0	0|0	0|0	1|1	0|0	0|1	0|0	0|0	0|0	0|0	0|0	0|0	0|1	0|0	0|0	0|0	0|0	0|1	1|0	0|1	0|1	0|0	0|0	1|0	1|0	0|0	0|0	0|1	0|1	1|1	1|0	0|0	0|0	1|1	1|1
13	51203393	13:51203393	55	0.193252	0.30259	A	G	BMP2	7	0|0	0|0	0|0	0|0	1|0	0|0	0|0	0|0	1|0	1|1	1|0	1|0	1|1	0|0	0|1	1|1	1|1	0|0	0|0	1|1	1|0	1|1	0|0	0|0	0|0	0|0	0|0	0|0	1|0	0|0	0|0	0|0	0|0	0|0	0|0	0|0	0|0	0|0	0|1	0|0
13	51205876	13:51205876	55	0.149104	0.232966	G	T			0|0	0|0	0|0	0|0	1|0	0|0	0|0	0|0	1|0	1|1	1|0	0|0	1|1	0|0	0|1	1|1	1|1	0|0	0|0	1|1	1|0	1|1	0|0	0|0	0|0	0|0	0|0	0|0	1|1	0|0	0|0	0|0	0|0	0|0	0|0	0|0	0|0	0|0	0|1	0|0
13	51219973	13:51219973	55	0.210652	0.326133	C	T			0|0	0|0	0|0	0|0	1|0	0|0	0|0	0|0	1|0	1|1	1|0	0|0	1|1	0|0	0|1	1|1	1|1	0|0	1|1	1|1	1|0	1|1	0|0	0|0	0|0	0|0	0|0	0|0	1|0	0|0	0|0	0|0	0|0	0|0	0|0	0|0	0|0	0|0	0|1	0|0
13	51221419	13:51221419	55	0.193252	0.300084	C	A			0|0	0|0	0|0	0|0	1|0	0|0	0|0	0|0	1|1	1|1	1|0	0|0	1|1	0|0	0|1	1|1	1|1	0|0	0|0	1|1	1|0	1|1	0|0	0|0	0|0	0|0	0|0	0|0	1|0	0|0	0|0	0|0	0|0	0|0	0|0	0|0	0|0	0|0	0|1	0|0
13	51221596	13:51221596	55	0.176399	0.276665	G	A			0|0	0|0	0|0	0|0	1|0	0|0	0|0	0|0	1|0	1|1	1|0	0|0	1|1	0|0	0|1	1|1	1|1	0|0	0|0	1|1	1|0	1|1	0|0	0|0	0|0	0|0	0|0	0|0	1|0	0|0	0|0	0|0	0|0	0|0	0|0	0|0	0|0	0|0	0|1	0|0
13	51221750	13:51221750	55	0.160079	0.25075	T	C			0|0	0|0	0|0	0|0	0|0	0|0	0|0	0|0	1|0	1|1	1|0	0|0	1|1	0|0	0|1	1|1	1|1	0|0	0|0	1|1	1|0	1|1	0|0	0|0	0|0	0|0	0|0	0|0	1|0	0|0	0|0	0|0	0|0	0|0	0|0	0|0	0|0	0|0	0|1	0|0
13	51223270	13:51223270	55	0.210652	0.326133	G	T			0|0	0|0	0|0	0|0	1|0	0|0	0|0	0|0	1|0	1|1	1|0	0|0	1|1	0|0	0|1	1|1	1|1	0|0	1|1	1|1	1|0	1|1	0|0	0|0	0|0	0|0	0|0	0|0	1|0	0|0	0|0	0|0	0|0	0|0	0|0	0|0	0|0	0|0	0|1	0|0
13	51224470	13:51224470	55	0.210652	0.326133	T	G			0|0	0|0	0|0	0|0	1|0	0|0	0|0	0|0	1|0	1|1	1|0	0|0	1|1	0|0	0|1	1|1	1|1	0|0	1|1	1|1	1|0	1|1	0|0	0|0	0|0	0|0	0|0	0|0	1|0	0|0	0|0	0|0	0|0	0|0	0|0	0|0	0|0	0|0	0|1	0|0
13	51257875	13:51257875	56	0.149104	0.232966	T	G			0|0	0|0	0|0	0|0	1|0	0|0	0|0	0|0	1|0	1|1	0|0	0|0	1|1	0|0	0|0	1|1	1|1	1|1	0|0	1|1	1|0	1|1	0|0	0|0	0|0	0|0	0|0	0|0	0|0	0|1	0|0	0|0	0|0	0|1	0|0	0|0	0|0	0|0	0|1	0|0
13	51258470	13:51258470	56	0.18183	0.282713	A	G			0|0	0|0	0|0	0|0	0|0	0|0	0|0	0|0	1|1	1|1	0|0	1|0	1|1	0|0	0|1	1|1	1|1	1|1	0|0	1|1	1|0	1|1	0|0	0|0	0|0	0|0	0|0	0|0	0|0	0|1	0|0	0|0	0|0	0|1	0|0	0|0	0|0	0|0	0|1	0|0
13	51258516	13:51258516	56	0.18183	0.282713	G	A			0|0	0|0	0|0	0|0	0|0	0|0	0|0	0|0	1|1	1|1	0|0	1|0	1|1	0|0	0|1	1|1	1|1	1|1	0|0	1|1	1|0	1|1	0|0	0|0	0|0	0|0	0|0	0|0	0|0	0|1	0|0	0|0	0|0	0|1	0|0	0|0	0|0	0|0	0|1	0|0
13	51259687	13:51259687	56	0.228615	0.349893	A	G			0|0	0|0	0|0	0|0	1|0	0|0	0|0	0|0	1|1	1|1	0|0	1|0	1|1	0|0	0|1	1|1	1|1	1|1	0|0	1|1	1|0	1|1	0|0	0|0	0|0	0|0	0|0	0|0	0|0	0|1	0|0	0|0	0|0	0|0	0|0	0|0	0|0	0|0	0|1	0|0
13	51260133	13:51260133	56	0.199085	0.30903	G	C			0|0	0|0	0|0	0|0	1|0	0|0	0|0	0|0	1|1	1|1	0|0	1|0	1|1	0|0	0|1	1|1	1|1	1|1	0|0	1|1	1|0	1|1	0|0	0|0	0|0	0|0	0|0	0|0	0|0	0|1	0|0	0|0	0|0	0|1	0|0	0|0	0|0	0|0	0|1	0|0
13	51260268	13:51260268	56	0.172655	0.270766	C	A			0|0	0|0	0|0	0|0	1|0	0|0	0|0	0|0	1|1	1|1	0|0	1|0	1|1	0|0	0|1	1|1	1|1	1|1	0|0	1|1	1|0	1|1	0|0	0|0	0|0	0|0	0|0	0|0	1|0	0|1	0|0	0|0	0|0	0|1	0|0	0|0	0|0	0|0	0|1	0|0
13	51260566	13:51260566	56	0.172655	0.270766	C	T			0|0	0|0	0|0	0|0	1|0	0|0	0|0	0|0	1|1	1|1	0|0	1|0	1|1	0|0	0|1	1|1	1|1	1|1	0|0	1|1	1|0	1|1	0|0	0|0	0|0	0|0	0|0	0|0	1|0	0|1	0|0	0|0	0|0	0|1	0|0	0|0	0|0	0|0	0|1	0|0
13	51260902	13:51260902	56	0.199085	0.30903	G	A			0|0	0|0	0|0	0|0	1|0	0|0	0|0	0|0	1|1	1|1	0|0	1|0	1|1	0|0	0|1	1|1	1|1	1|1	0|0	1|1	1|0	1|1	0|0	0|0	0|0	0|0	0|0	0|0	0|0	0|1	0|0	0|0	0|0	0|1	0|0	0|0	0|0	0|0	0|1	0|0
13	51260937	13:51260937	56	0.199085	0.30903	G	A			0|0	0|0	0|0	0|0	1|0	0|0	0|0	0|0	1|1	1|1	0|0	1|0	1|1	0|0	0|1	1|1	1|1	1|1	0|0	1|1	1|0	1|1	0|0	0|0	0|0	0|0	0|0	0|0	0|0	0|1	0|0	0|0	0|0	0|1	0|0	0|0	0|0	0|0	0|1	0|0
13	69076794	13:69076794	57	0.157317	0.25031	T	C			0|0	0|0	0|0	0|0	0|0	0|0	0|0	0|0	0|0	0|0	0|0	0|0	0|0	0|0	0|0	0|1	0|0	0|0	0|0	0|0	0|0	0|0	0|1	1|1	0|1	0|0	0|0	0|0	0|0	0|0	0|0	1|0	1|0	1|0	0|0	0|0	0|0	1|0	0|0	0|0
13	69102778	13:69102778	57	0.237166	0.365346	G	C			0|0	0|0	0|0	0|0	0|0	0|0	0|0	0|0	0|0	0|0	0|0	0|0	0|0	0|0	0|0	0|1	0|0	0|0	0|0	0|0	0|0	0|0	0|1	1|1	1|0	1|0	0|0	0|0	0|0	1|1	0|0	1|0	1|0	1|1	0|1	0|0	0|0	1|0	0|0	0|0
13	69105281	13:69105281	57	0.157317	0.25031	T	G			0|0	0|0	0|0	0|0	0|0	0|0	0|0	0|0	0|0	0|0	0|0	0|0	0|0	0|0	0|0	0|1	0|0	0|0	0|0	0|0	0|0	0|0	0|1	1|1	0|0	0|0	0|0	0|0	0|0	0|0	0|0	1|0	1|0	1|0	0|0	0|0	0|1	1|0	0|0	0|0
13	69106060	13:69106060	57	0.157317	0.25031	G	A			0|0	0|0	0|0	0|0	0|0	0|0	0|0	0|0	0|0	0|0	0|0	0|0	0|0	0|0	0|0	0|1	0|0	0|0	0|0	0|0	0|0	0|0	0|1	1|1	0|0	0|0	0|0	0|0	0|0	0|0	0|0	1|0	1|0	1|0	0|0	0|0	0|1	1|0	0|0	0|0
13	69108741	13:69108741	57	0.157317	0.25031	C	T			0|0	0|0	0|0	0|0	0|0	0|0	0|0	0|0	0|0	0|0	0|0	0|0	0|0	0|0	0|0	0|1	0|0	0|0	0|0	0|0	0|0	0|0	0|1	1|1	0|0	0|0	0|0	0|0	0|0	0|0	0|0	1|0	1|0	1|0	0|0	0|0	0|1	1|0	0|0	0|0
14	13709486	14:13709486	58	0.161128	0.25374	A	G	ENSOARG00020010183		0|1	1|1	1|1	1|1	1|1	1|1	1|1	1|1	1|1	1|1	0|0	1|0	1|1	1|1	0|0	1|1	0|1	1|1	1|1	1|1	1|1	1|1	1|1	1|0	0|1	1|0	1|1	1|1	0|0	1|1	0|0	1|1	1|1	0|0	0|0	1|0	1|0	0|0	0|1	1|1
14	13721228	14:13721228	58	0.203897	0.319442	A	G	ENSOARG00020010183		0|1	1|1	1|1	1|1	1|1	1|1	1|1	0|0	1|1	1|1	1|1	1|0	1|0	1|1	0|0	0|1	0|1	1|1	1|1	1|1	1|1	1|1	0|1	1|0	0|0	0|0	1|1	1|1	0|0	1|1	0|0	0|1	1|1	0|0	0|0	1|0	1|0	0|1	0|1	1|0
14	13721336	14:13721336	58	0.218469	0.33892	G	A	ENSOARG00020010183		0|1	1|1	1|1	1|1	1|1	1|1	1|1	1|1	1|1	1|1	0|1	1|0	1|1	1|1	0|0	1|1	0|1	1|1	1|1	1|1	1|1	1|1	1|1	1|0	0|0	1|0	1|1	1|1	0|0	1|1	0|0	1|1	1|1	0|0	0|0	1|0	1|0	0|1	0|1	1|0
14	13721407	14:13721407	58	0.237158	0.363712	G	T	ENSOARG00020010183		0|1	1|1	1|1	1|1	1|1	1|1	1|1	1|1	1|1	1|1	0|1	1|0	1|1	1|1	0|0	1|1	0|1	1|1	1|1	1|1	1|1	1|1	1|1	1|0	0|0	1|0	1|1	1|1	0|0	1|1	0|0	1|1	1|1	0|0	0|0	1|0	0|0	0|1	0|1	1|0
14	13723957	14:13723957	58	0.1654	0.260569	G	A	ENSOARG00020010183		0|1	1|1	1|1	1|1	1|1	1|1	1|1	0|0	1|1	1|1	0|1	1|0	1|0	1|1	0|0	0|1	0|1	1|1	1|1	1|1	1|1	1|1	0|1	1|0	0|0	0|0	1|1	1|1	0|0	1|1	0|0	1|1	1|1	0|0	0|0	1|0	0|0	0|1	0|1	1|1
14	13723985	14:13723985	58	0.218469	0.337093	A	G	ENSOARG00020010183		0|1	1|1	1|1	1|1	1|1	1|1	1|1	1|1	1|1	1|1	0|1	1|0	1|1	1|1	0|0	1|1	0|1	1|1	1|1	1|1	1|1	1|1	1|1	1|0	0|0	1|0	1|1	1|1	0|0	1|1	0|0	1|1	1|1	0|0	0|0	1|0	0|0	0|1	0|1	1|1
14	13724027	14:13724027	58	0.218469	0.337093	G	T	ENSOARG00020010183		0|1	1|1	1|1	1|1	1|1	1|1	1|1	1|1	1|1	1|1	0|1	1|0	1|1	1|1	0|0	1|1	0|1	1|1	1|1	1|1	1|1	1|1	1|1	1|0	0|0	1|0	1|1	1|1	0|0	1|1	0|0	1|1	1|1	0|0	0|0	1|0	0|0	0|1	0|1	1|1
14	13724124	14:13724124	58	0.200563	0.312643	G	A	ENSOARG00020010183		0|1	1|1	1|1	1|1	1|1	1|1	1|1	1|1	1|1	1|1	0|1	1|0	1|1	1|1	0|0	1|1	0|1	1|1	1|1	1|1	1|1	1|1	1|1	1|0	0|0	1|0	1|1	1|1	0|0	1|1	0|0	1|1	1|1	0|0	0|0	1|0	0|0	0|1	0|1	1|1
14	13726736	14:13726736	58	0.151292	0.241985	G	C	ENSOARG00020010183		0|1	1|1	1|1	1|1	1|1	1|1	1|1	1|1	1|1	1|1	0|1	1|0	1|1	1|1	0|0	1|1	0|1	1|1	1|1	1|1	1|1	1|1	1|1	1|0	0|0	1|0	1|1	1|1	0|1	1|1	0|0	1|1	1|1	1|0	0|0	1|0	0|0	0|1	0|1	1|1
14	13727130	14:13727130	58	0.151292	0.241985	G	A	ENSOARG00020010183		0|1	1|1	1|1	1|1	1|1	1|1	1|1	1|1	1|1	1|1	0|1	1|0	1|1	1|1	0|0	1|1	0|1	1|1	1|1	1|1	1|1	1|1	1|1	1|0	0|0	1|0	1|1	1|1	0|1	1|1	0|0	1|1	1|1	1|0	0|0	1|0	0|0	0|1	0|1	1|1
14	55910142	14:55910142	59	0.165173	0.258965	C	T			1|1	1|1	0|0	0|0	0|1	0|0	0|0	1|0	1|1	0|0	0|1	0|1	0|0	0|0	0|0	1|1	1|0	0|0	1|1	0|0	1|1	0|1	0|0	0|0	1|1	0|0	0|0	0|0	0|0	0|0	0|0	0|0	0|0	0|0	0|0	0|0	0|0	0|0	1|0	0|0
14	55910266	14:55910266	59	0.18183	0.282713	G	A			1|1	1|1	0|0	0|0	0|1	0|0	0|0	1|0	1|1	0|0	0|1	0|1	0|0	0|0	0|0	1|1	1|1	0|0	1|1	0|0	1|1	0|1	0|0	0|0	1|1	0|0	0|0	0|0	0|0	0|0	0|0	0|0	0|0	0|0	0|0	0|0	0|0	0|0	1|0	0|0
14	55911114	14:55911114	59	0.18183	0.282713	T	C	PVR	1	1|1	1|1	0|0	0|0	0|1	0|0	0|0	1|0	1|1	0|0	0|1	0|1	0|0	0|0	0|0	1|1	1|1	0|0	1|1	0|0	1|1	0|1	0|0	0|0	1|1	0|0	0|0	0|0	0|0	0|0	0|0	0|0	0|0	0|0	0|0	0|0	0|0	0|0	1|0	0|0
14	55911201	14:55911201	59	0.18183	0.282713	C	A	PVR	1	1|1	1|1	0|0	0|0	0|1	0|0	0|0	1|0	1|1	0|0	0|1	0|1	0|0	0|0	0|0	1|1	1|1	0|0	1|1	0|0	1|1	0|1	0|0	0|0	1|1	0|0	0|0	0|0	0|0	0|0	0|0	0|0	0|0	0|0	0|0	0|0	0|0	0|0	1|0	0|0
14	55911235	14:55911235	59	0.18183	0.282713	G	T	PVR	1	1|1	1|1	0|0	0|0	0|1	0|0	0|0	1|0	1|1	0|0	0|1	0|1	0|0	0|0	0|0	1|1	1|1	0|0	1|1	0|0	1|1	0|1	0|0	0|0	1|1	0|0	0|0	0|0	0|0	0|0	0|0	0|0	0|0	0|0	0|0	0|0	0|0	0|0	1|0	0|0
14	55911263	14:55911263	59	0.18183	0.282713	T	A	PVR	1	1|1	1|1	0|0	0|0	0|1	0|0	0|0	1|0	1|1	0|0	0|1	0|1	0|0	0|0	0|0	1|1	1|1	0|0	1|1	0|0	1|1	0|1	0|0	0|0	1|1	0|0	0|0	0|0	0|0	0|0	0|0	0|0	0|0	0|0	0|0	0|0	0|0	0|0	1|0	0|0
14	55911409	14:55911409	59	0.156206	0.242225	G	A	PVR	1	1|1	1|1	0|0	0|0	0|1	0|0	0|0	1|0	1|1	0|0	0|1	0|1	0|0	0|0	0|0	1|1	1|1	0|0	1|1	0|0	1|1	0|1	0|0	0|0	1|1	0|0	0|0	0|0	0|0	0|0	0|0	0|0	0|0	0|0	0|0	0|0	0|0	0|0	1|1	0|0
14	55911606	14:55911606	59	0.18183	0.285081	C	T	PVR	1	0|1	1|1	0|0	0|0	0|1	0|0	0|0	1|0	1|1	0|0	0|1	0|1	0|0	0|0	0|0	1|1	1|1	1|0	1|1	0|0	1|1	0|1	0|0	0|0	1|1	0|0	0|0	0|0	0|0	0|0	0|0	0|0	0|0	0|0	0|0	0|0	0|0	0|0	1|0	0|0
14	55911707	14:55911707	59	0.235452	0.357702	A	G	PVR	1	1|1	1|1	0|0	0|0	0|1	0|0	0|0	1|0	1|1	0|0	0|1	1|1	0|0	0|0	0|0	1|1	1|1	1|0	1|1	0|0	1|1	1|1	0|0	0|0	1|1	0|0	0|0	0|0	0|0	0|0	0|0	0|0	0|0	0|0	0|0	0|0	0|0	0|0	1|0	0|0
14	55912056	14:55912056	59	0.199085	0.30903	T	G	PVR	1	1|1	1|1	0|0	0|0	0|1	0|0	0|0	1|0	1|1	0|0	0|1	0|1	0|0	0|0	0|0	1|1	1|1	1|0	1|1	0|0	1|1	0|1	0|0	0|0	1|1	0|0	0|0	0|0	0|0	0|0	0|0	0|0	0|0	0|0	0|0	0|0	0|0	0|0	1|0	0|0
14	55912170	14:55912170	59	0.199085	0.30903	T	C	PVR	1	1|1	1|1	0|0	0|0	0|1	0|0	0|0	1|0	1|1	0|0	0|1	0|1	0|0	0|0	0|0	1|1	1|1	1|0	1|1	0|0	1|1	0|1	0|0	0|0	1|1	0|0	0|0	0|0	0|0	0|0	0|0	0|0	0|0	0|0	0|0	0|0	0|0	0|0	1|0	0|0
14	55912414	14:55912414	59	0.18183	0.285081	T	C	PVR	1	1|1	1|1	0|0	0|0	0|1	0|0	0|0	1|0	1|1	0|0	0|1	0|1	0|0	0|0	0|0	1|1	0|1	1|0	1|1	0|0	1|1	0|1	0|0	0|0	1|1	0|0	0|0	0|0	0|0	0|0	0|0	0|0	0|0	0|0	0|0	0|0	0|0	0|0	1|0	0|0
14	55912723	14:55912723	59	0.228615	0.352171	G	A	PVR	1	1|1	1|1	0|0	0|0	0|1	0|0	0|1	1|0	1|1	0|0	0|1	0|1	0|0	0|0	0|0	1|1	0|1	1|0	1|1	0|0	1|1	0|1	0|0	0|0	1|1	0|0	0|0	0|0	0|0	0|0	0|0	0|0	0|0	0|0	0|0	0|0	0|0	0|0	0|0	0|0
14	55913068	14:55913068	59	0.228615	0.352171	T	C	PVR	1	1|1	1|1	0|0	0|0	0|1	0|0	0|1	1|0	1|1	0|0	0|1	0|1	0|0	0|0	0|0	1|1	0|1	1|0	1|1	0|0	1|1	0|1	0|0	0|0	1|1	0|0	0|0	0|0	0|0	0|0	0|0	0|0	0|0	0|0	0|0	0|0	0|0	0|0	0|0	0|0
14	55913213	14:55913213	59	0.228615	0.352171	T	C	PVR	1	1|1	1|1	0|0	0|0	0|1	0|0	0|1	1|0	1|1	0|0	0|1	0|1	0|0	0|0	0|0	1|1	0|1	1|0	1|1	0|0	1|1	0|1	0|0	0|0	1|1	0|0	0|0	0|0	0|0	0|0	0|0	0|0	0|0	0|0	0|0	0|0	0|0	0|0	0|0	0|0
14	55913381	14:55913381	59	0.228615	0.349893	C	A	PVR	1	1|1	1|1	0|0	0|0	0|1	0|0	0|0	1|0	1|1	0|0	0|1	0|1	0|0	0|0	0|0	1|1	1|1	1|0	1|1	0|0	1|1	0|1	0|0	0|0	1|1	0|0	0|0	0|0	0|0	0|0	0|0	0|0	0|0	0|0	0|0	0|0	0|0	0|0	0|0	0|0
14	55913468	14:55913468	59	0.247159	0.376018	T	C	PVR	1	1|1	1|1	0|0	0|0	0|1	0|0	0|1	1|0	1|1	0|0	0|1	0|1	0|0	0|0	0|0	1|1	1|1	1|0	1|1	0|0	1|1	0|1	0|0	0|0	1|1	0|0	0|0	0|0	0|0	0|0	0|0	0|0	0|0	0|0	0|0	0|0	0|0	0|0	0|0	0|0
14	55914108	14:55914108	59	0.228615	0.352171	C	T	PVR	1	1|1	1|1	0|0	0|0	0|1	0|0	0|1	1|0	1|1	0|0	0|1	0|1	0|0	0|0	0|0	1|1	1|1	0|0	1|1	0|0	1|1	0|1	0|0	0|0	1|0	0|0	0|0	0|0	0|0	0|0	0|0	1|0	0|0	0|0	0|0	0|0	0|0	0|0	0|0	0|0
14	55926332	14:55926332	59	0.207515	0.327872	G	A	PVR	1	1|1	1|1	1|0	0|0	1|1	0|0	0|1	1|0	1|1	0|0	0|1	0|1	0|0	0|0	0|0	1|0	0|1	1|0	1|1	1|0	1|1	0|1	0|0	0|0	1|0	0|0	0|0	0|0	0|0	0|0	1|0	1|0	0|0	0|0	0|0	0|0	0|0	0|0	1|0	0|0
14	55926731	14:55926731	59	0.199861	0.318308	A	G	PVR	1	1|1	1|1	1|0	0|1	1|1	0|0	0|1	1|0	1|1	0|0	0|1	0|1	0|0	0|0	0|0	1|0	0|1	1|0	1|1	1|0	1|1	0|1	0|0	0|0	1|0	0|0	0|0	0|0	0|0	0|0	1|0	1|0	0|0	0|0	0|0	0|0	0|0	0|0	1|0	0|1
14	55932137	14:55932137	59	0.219993	0.343175	G	A	PVR	1	1|1	1|1	1|1	0|1	1|1	0|0	0|0	1|1	1|1	0|0	0|1	0|1	0|0	0|1	1|0	1|0	0|1	1|1	1|1	1|1	1|1	1|1	0|0	0|0	1|0	0|0	0|0	0|0	0|0	0|0	1|0	1|0	1|0	0|1	1|1	0|0	0|0	0|0	1|0	0|0
14	55932220	14:55932220	59	0.278044	0.421308	C	T	PVR	1	1|1	1|1	1|0	0|1	1|1	0|0	0|0	1|1	1|1	0|0	0|1	0|1	0|1	0|0	1|1	1|0	0|1	1|0	1|1	1|1	1|1	0|1	0|0	0|0	1|0	0|0	0|0	0|0	0|0	0|0	1|0	1|0	0|0	0|0	0|0	0|0	0|0	0|0	1|0	1|0
15	15758376	15:15758376	60	0.172925	0.277458	A	G	ENSOARG00020023366		0|0	0|0	0|0	0|0	0|0	0|0	0|0	0|0	0|0	0|0	1|0	0|0	0|0	0|0	0|0	0|0	0|1	0|0	0|0	0|0	0|0	0|0	1|0	0|0	1|0	1|1	0|0	0|0	0|0	0|0	1|1	0|1	0|1	0|0	0|1	1|0	1|0	0|0	1|1	1|0
15	15758504	15:15758504	60	0.205074	0.326032	G	A	ENSOARG00020023366		0|0	0|0	0|0	0|0	0|0	0|0	0|0	0|0	0|0	0|0	1|0	0|0	0|0	0|0	0|0	0|0	0|1	0|0	0|0	0|0	0|0	0|0	1|0	0|0	1|0	1|1	0|0	0|0	0|0	0|1	1|1	0|1	0|1	0|0	0|1	1|0	1|0	0|0	1|1	1|0
15	15758876	15:15758876	60	0.209456	0.334176	C	T	ENSOARG00020023366		0|0	0|0	0|0	0|0	0|0	0|0	0|0	0|0	0|0	0|0	1|0	0|0	0|0	0|1	0|0	0|0	0|1	0|0	0|0	0|0	0|0	0|0	1|0	1|0	1|0	1|1	0|0	0|0	0|0	0|0	1|1	0|1	0|1	0|0	0|1	1|0	1|0	1|0	1|1	1|0
15	15759230	15:15759230	60	0.158197	0.259653	C	A	ENSOARG00020023366		0|0	0|0	0|0	0|0	0|0	0|0	0|0	0|0	0|0	0|0	1|0	0|0	0|0	0|1	1|0	0|0	0|1	1|0	0|0	0|0	0|0	0|0	1|0	1|0	1|0	1|1	0|0	0|0	0|0	0|0	1|1	0|1	0|1	0|0	0|1	1|0	1|0	1|0	1|1	1|0
15	15759299	15:15759299	60	0.166494	0.271095	G	A	ENSOARG00020023366		0|0	0|0	0|0	0|0	0|0	0|0	0|0	0|0	0|0	0|0	1|0	0|0	0|0	0|1	1|0	0|0	0|1	0|0	0|0	0|0	0|0	0|0	1|0	1|0	1|0	1|1	0|0	0|0	0|0	0|0	1|1	0|0	0|1	0|0	0|1	1|0	1|0	1|0	1|1	1|0
15	15759583	15:15759583	60	0.158197	0.259653	G	T	ENSOARG00020023366		0|0	0|0	0|0	0|0	0|0	0|0	0|0	0|0	0|0	0|0	1|0	0|0	0|0	0|1	1|0	0|0	0|1	1|0	0|0	0|0	0|0	0|0	1|0	1|0	1|0	1|1	0|0	0|0	0|0	0|0	1|1	0|1	0|1	0|0	0|1	1|0	1|0	1|0	1|1	1|0
15	15759607	15:15759607	60	0.158197	0.259653	T	C	ENSOARG00020023366		0|0	0|0	0|0	0|0	0|0	0|0	0|0	0|0	0|0	0|0	1|0	0|0	0|0	0|1	1|0	0|0	0|1	1|0	0|0	0|0	0|0	0|0	1|0	1|0	1|0	1|1	0|0	0|0	0|0	0|0	1|1	0|1	0|1	0|0	0|1	1|0	1|0	1|0	1|1	1|0
15	15759958	15:15759958	60	0.205074	0.328354	C	T	ENSOARG00020023366		0|0	0|0	0|0	0|0	0|0	0|0	0|0	0|0	0|0	0|0	0|0	0|0	0|0	0|0	0|0	0|0	0|1	1|0	0|0	0|0	0|0	0|0	1|0	1|0	1|0	1|1	0|0	0|0	0|0	0|0	1|1	0|1	0|1	0|0	0|1	1|0	1|0	1|0	1|1	1|0
15	15760400	15:15760400	60	0.200563	0.31828	C	T	ENSOARG00020023366		1|0	0|0	0|0	0|0	0|0	0|0	0|0	0|0	0|0	0|0	1|0	0|1	0|0	0|1	0|0	0|0	0|1	1|0	0|0	0|0	0|0	0|0	1|0	1|0	1|1	1|1	1|1	0|0	0|0	0|0	1|1	0|1	1|1	0|0	0|1	1|0	1|0	1|0	1|1	1|0
15	15873356	15:15873356	61	0.151292	0.237873	C	G	CEP57		1|1	1|1	1|1	1|1	1|1	1|1	1|1	1|1	1|0	1|1	1|1	1|0	1|1	1|0	1|1	0|0	1|1	1|1	1|1	1|1	1|1	0|1	0|0	0|0	0|0	0|0	1|1	1|1	1|1	1|0	0|0	1|0	0|0	0|0	1|1	0|0	0|1	1|1	0|0	1|1
15	15876439	15:15876439	61	0.207723	0.326843	G	A	FAM76B		0|0	0|0	0|0	0|0	0|0	0|0	0|0	1|0	0|1	1|0	0|0	0|1	0|0	0|1	0|0	1|1	0|0	0|0	0|0	0|0	0|0	1|0	1|1	1|1	1|1	1|1	0|0	0|0	0|0	0|1	1|1	0|1	1|1	1|1	1|0	1|1	1|1	0|0	1|1	1|0
15	15885259	15:15885259	61	0.1654	0.260569	T	C	FAM76B		1|1	1|1	1|1	1|1	1|1	1|1	1|1	0|1	0|0	0|1	1|1	0|0	1|1	1|0	1|1	0|0	1|1	1|1	1|1	1|1	1|1	0|1	0|0	0|0	0|0	0|0	1|1	1|1	1|1	0|0	0|0	1|0	0|0	0|0	0|1	0|0	0|1	1|1	0|0	0|1
15	15886000	15:15886000	61	0.182708	0.285773	G	A	FAM76B		1|1	1|1	1|1	1|1	1|1	1|1	1|1	0|0	0|0	0|1	1|1	1|0	1|1	1|0	1|1	0|0	1|1	1|1	1|1	1|1	1|1	0|1	0|0	0|0	0|0	0|0	1|1	1|1	1|1	0|0	0|0	1|0	0|0	0|0	0|1	0|0	0|1	1|1	0|0	0|1
15	15886461	15:15886461	61	0.168585	0.263753	A	G	FAM76B		1|1	1|1	1|1	1|1	1|1	1|1	1|1	1|1	0|0	0|1	1|1	0|0	1|1	1|0	1|1	0|0	1|1	1|1	1|1	1|1	1|1	0|1	0|0	0|0	0|0	0|0	1|1	1|1	1|1	0|0	0|0	1|0	0|0	0|0	0|1	0|0	0|1	1|1	0|0	0|1
15	15886770	15:15886770	61	0.244311	0.373616	A	G	FAM76B		1|1	1|1	1|1	1|1	1|1	1|1	1|1	1|1	1|1	1|1	1|1	1|0	1|1	1|0	1|1	0|0	1|1	1|1	1|1	1|1	1|1	0|1	0|0	0|1	0|0	0|0	1|1	1|1	1|1	0|0	0|0	1|0	0|0	0|0	0|1	0|0	0|1	1|1	0|0	0|1
15	16987277	15:16987277	62	0.147525	0.237983	A	C	CWC15		1|0	0|0	1|1	0|1	0|1	0|0	1|1	1|1	0|0	1|1	0|1	0|0	0|1	0|1	1|1	1|1	0|1	1|1	1|1	1|0	0|0	1|0	1|0	1|0	0|1	1|1	0|0	0|0	0|0	0|0	0|0	0|1	0|0	0|0	0|1	0|0	0|0	1|0	0|0	0|0
15	16987486	15:16987486	62	0.150538	0.243116	A	T	CWC15		1|0	0|0	1|1	0|1	0|1	0|0	1|1	1|1	0|0	1|1	0|1	0|0	0|1	0|1	1|1	1|1	0|1	1|1	1|0	1|0	0|0	1|0	1|0	1|0	0|1	1|1	0|0	0|0	0|0	0|0	0|0	0|1	0|0	0|0	0|1	0|0	0|0	1|0	0|0	0|0
15	16987564	15:16987564	62	0.150538	0.243116	G	A	CWC15		1|0	0|0	1|1	0|1	0|1	0|0	1|1	1|1	0|0	1|1	0|1	0|0	0|1	0|1	1|1	1|1	0|1	1|1	1|0	1|0	0|0	1|0	1|0	1|0	0|1	1|1	0|0	0|0	0|0	0|0	0|0	0|1	0|0	0|0	0|1	0|0	0|0	1|0	0|0	0|0
15	16988202	15:16988202	62	0.150538	0.243116	G	A	CWC15		1|0	0|0	1|1	0|1	0|1	0|0	1|1	1|1	0|0	1|1	0|1	0|0	0|1	0|1	1|1	1|1	0|1	1|1	1|0	1|0	0|0	1|0	1|0	1|0	0|1	1|1	0|0	0|0	0|0	0|0	0|0	0|1	0|0	0|0	0|1	0|0	0|0	1|0	0|0	0|0
15	16988467	15:16988467	62	0.150538	0.243116	T	G	CWC15		1|0	0|0	1|1	0|1	0|1	0|0	1|1	1|1	0|0	1|1	0|1	0|0	0|1	0|1	1|1	1|1	0|1	1|1	1|0	1|0	0|0	1|0	1|0	1|0	0|1	1|1	0|0	0|0	0|0	0|0	0|0	0|1	0|0	0|0	0|1	0|0	0|0	1|0	0|0	0|0
15	43222797	15:43222797	63	0.160839	0.251284	C	T	PARVA		0|0	0|0	0|0	0|0	0|0	0|0	0|0	1|1	0|0	1|1	1|0	0|0	1|1	0|0	0|1	0|0	0|0	1|0	0|1	0|0	1|1	0|0	0|0	0|0	0|0	0|0	0|0	0|0	0|0	0|0	0|0	0|0	0|0	0|0	0|0	0|0	0|0	0|0	0|0	0|0
15	43224481	15:43224481	63	0.160839	0.251284	C	T	PARVA		0|0	0|0	0|0	0|0	0|0	0|0	0|0	1|1	1|0	1|1	0|0	0|0	1|1	0|0	0|1	0|0	0|0	1|0	0|1	0|0	1|1	0|0	0|0	0|0	0|0	0|0	0|0	0|0	0|0	0|0	0|0	0|0	0|0	0|0	0|0	0|0	0|0	0|0	0|0	0|0
15	43237103	15:43237103	63	0.176399	0.279303	T	C	PARVA		0|0	0|1	0|0	0|0	0|0	0|0	0|0	1|1	1|0	1|1	1|1	0|1	1|1	1|0	0|0	1|0	0|0	1|0	0|0	0|0	1|1	0|1	0|1	0|0	0|0	0|0	0|0	0|0	0|0	0|0	0|0	0|0	0|0	0|0	0|0	0|0	0|0	0|0	0|0	0|0
16	8197638	16:8197638	64	0.151096	0.24209	T	C	ARHGEF28		0|0	0|0	0|0	0|0	0|0	0|0	0|0	0|0	0|0	0|0	0|1	0|0	0|1	0|1	0|0	0|0	0|0	0|0	0|0	0|0	0|0	1|0	1|1	1|1	1|1	0|0	0|0	0|0	0|0	0|0	0|1	0|0	0|0	1|1	0|1	0|1	0|1	0|0	1|0	1|1
16	8207000	16:8207000	64	0.166996	0.265051	C	T	ARHGEF28		1|0	1|1	1|1	1|1	1|1	1|1	1|1	1|1	1|1	1|1	0|0	1|1	1|0	1|0	1|1	1|1	1|1	1|1	1|1	0|1	1|1	1|1	0|0	1|0	0|0	1|1	1|1	1|1	1|1	0|0	0|0	1|1	0|1	1|0	1|0	1|0	0|0	1|1	0|1	0|0
16	8207711	16:8207711	64	0.199134	0.31246	G	A	ARHGEF28		1|1	1|1	1|1	1|1	1|1	1|1	1|1	1|1	1|1	1|1	0|0	1|1	1|1	1|0	1|1	1|1	1|1	1|1	1|1	0|1	1|1	1|1	0|0	1|0	0|0	1|1	1|1	1|1	1|1	0|0	0|0	1|1	0|1	1|0	1|0	1|0	0|0	1|1	0|1	0|0
16	8207767	16:8207767	64	0.190556	0.299525	C	T	ARHGEF28		1|1	1|1	1|1	1|1	1|1	1|1	1|1	1|1	1|1	1|1	0|0	1|1	1|0	1|0	1|1	1|1	1|1	1|1	1|1	0|1	1|1	1|1	0|0	0|0	0|0	1|1	1|1	1|1	1|1	0|0	1|0	1|1	0|1	0|0	1|0	1|0	0|0	1|1	0|1	0|0
16	8208918	16:8208918	64	0.199134	0.310407	T	C	ARHGEF28		0|0	0|0	0|0	0|0	0|0	0|0	0|0	0|0	0|0	0|0	1|1	0|0	0|1	0|1	0|0	0|0	0|0	0|0	0|0	0|0	0|0	0|0	1|1	1|1	1|1	0|0	0|0	0|0	0|0	1|1	0|0	0|0	1|0	1|1	0|1	0|1	1|1	0|0	1|0	1|1
16	8211013	16:8211013	64	0.174042	0.276183	C	T	ARHGEF28		0|1	0|0	0|0	0|0	0|0	0|0	0|0	0|0	0|0	0|0	1|1	0|0	0|1	0|1	0|0	0|0	0|0	0|0	0|0	0|0	0|0	0|0	1|1	0|1	1|1	0|0	0|0	0|0	0|0	1|1	0|1	0|0	1|0	0|1	0|1	0|1	1|1	0|0	1|0	1|1
16	8211031	16:8211031	64	0.174042	0.276183	G	C	ARHGEF28		0|1	0|0	0|0	0|0	0|0	0|0	0|0	0|0	0|0	0|0	1|1	0|0	0|1	0|1	0|0	0|0	0|0	0|0	0|0	0|0	0|0	0|0	1|1	0|1	1|1	0|0	0|0	0|0	0|0	1|1	0|1	0|0	1|0	0|1	0|1	0|1	1|1	0|0	1|0	1|1
16	8211039	16:8211039	64	0.174042	0.276183	T	C	ARHGEF28		0|1	0|0	0|0	0|0	0|0	0|0	0|0	0|0	0|0	0|0	1|1	0|0	0|1	0|1	0|0	0|0	0|0	0|0	0|0	0|0	0|0	0|0	1|1	0|1	1|1	0|0	0|0	0|0	0|0	1|1	0|1	0|0	1|0	0|1	0|1	0|1	1|1	0|0	1|0	1|1
16	8211126	16:8211126	64	0.174042	0.276183	A	C	ARHGEF28		0|1	0|0	0|0	0|0	0|0	0|0	0|0	0|0	0|0	0|0	1|1	0|0	0|1	0|1	0|0	0|0	0|0	0|0	0|0	0|0	0|0	0|0	1|1	0|1	1|1	0|0	0|0	0|0	0|0	1|1	0|1	0|0	1|0	0|1	0|1	0|1	1|1	0|0	1|0	1|1
16	8211293	16:8211293	64	0.190556	0.299525	A	C	ARHGEF28		1|0	1|1	1|1	1|1	1|1	1|1	1|1	1|1	1|1	1|1	0|0	1|1	1|0	1|0	1|1	1|1	1|1	1|1	1|1	1|1	1|1	1|1	0|0	1|0	0|0	1|1	1|1	1|1	1|1	0|0	0|0	1|1	0|1	1|0	1|0	1|0	0|0	1|1	0|1	0|0
16	13890302	16:13890302	65	0.177478	0.281349	C	A	SREK1		1|1	1|1	1|1	1|1	1|1	1|1	1|1	0|1	1|1	1|1	0|1	1|1	1|1	1|0	0|0	1|1	1|1	1|0	1|1	1|1	1|0	1|1	1|0	0|0	0|0	0|0	0|0	1|1	1|0	1|1	0|1	0|0	1|1	1|0	0|1	0|0	1|0	0|0	0|0	0|1
16	13895237	16:13895237	65	0.156206	0.256325	G	T	SREK1		1|0	1|1	1|0	0|1	0|0	0|0	0|1	0|1	0|1	1|1	0|1	1|1	0|1	0|0	0|1	0|0	1|0	0|1	0|1	1|0	0|0	0|0	0|0	0|0	0|0	0|0	0|0	0|0	0|0	0|0	0|0	0|0	0|1	0|0	0|0	0|0	1|0	0|0	0|0	0|1
16	13896574	16:13896574	65	0.156206	0.256325	C	T	SREK1		1|0	1|1	1|0	0|1	0|0	0|0	0|1	0|1	0|1	1|1	0|1	1|1	0|1	0|0	0|1	0|0	1|0	0|1	0|1	1|0	0|0	0|0	0|0	0|0	0|0	0|0	0|0	0|0	0|0	0|0	0|0	0|0	0|1	0|0	0|0	0|0	1|0	0|0	0|0	0|1
16	13912169	16:13912169	65	0.158103	0.253777	A	C	SREK1		1|0	1|1	0|0	0|0	0|0	0|0	0|1	0|1	0|1	1|1	0|1	1|1	1|0	0|0	0|0	0|0	1|0	0|1	0|0	0|0	0|0	0|0	0|0	0|0	0|0	0|0	0|0	0|0	0|0	0|0	0|0	0|0	0|0	0|0	0|0	0|0	0|0	0|0	0|0	0|0
16	13915265	16:13915265	65	0.165173	0.268885	A	G	SREK1		1|0	1|1	0|0	0|1	0|0	0|0	0|1	0|1	0|1	1|1	0|1	1|1	0|1	0|0	0|1	0|0	1|0	1|0	0|1	1|0	0|0	0|0	0|0	0|0	0|0	0|0	0|0	0|0	0|0	0|0	0|0	0|0	0|0	0|0	0|0	0|0	1|0	0|0	0|0	0|1
16	14041985	16:14041985	66	0.172925	0.274908	T	C	ERBIN		0|0	0|0	0|0	0|0	0|0	0|0	0|0	0|0	0|0	0|0	0|0	0|0	0|0	0|0	0|0	0|0	0|0	0|0	0|0	0|0	1|1	0|0	0|1	1|1	1|0	0|1	0|0	0|0	0|0	0|0	0|0	1|0	0|0	1|0	1|1	1|1	0|1	0|1	0|0	1|0
16	14042793	16:14042793	66	0.188741	0.296845	G	A	ERBIN		0|0	0|0	0|0	0|0	0|0	0|0	0|0	0|0	0|0	0|0	0|0	0|0	0|0	0|0	0|0	0|0	0|0	0|0	0|0	0|0	1|1	0|0	0|1	1|1	0|0	0|1	0|0	0|0	0|0	0|0	0|0	1|0	0|0	1|0	1|1	1|1	0|1	1|1	1|0	1|0
16	14047162	16:14047162	66	0.205074	0.321387	T	C	ERBIN		0|0	0|0	0|0	0|0	0|0	0|0	0|0	0|0	0|0	0|0	0|0	0|0	0|0	0|0	0|0	0|0	0|0	0|0	0|0	0|0	1|1	0|0	0|1	1|1	1|0	0|1	0|0	0|0	0|0	0|0	0|0	1|0	0|0	1|0	1|0	1|1	0|1	1|1	1|0	1|0
16	14052173	16:14052173	66	0.166494	0.268886	A	C	ERBIN		0|1	0|0	0|0	0|0	0|0	0|0	0|0	0|0	0|0	0|0	0|0	0|0	0|0	0|0	0|0	0|0	0|1	0|0	0|0	0|0	0|1	1|0	0|1	1|1	1|0	0|1	0|0	0|0	0|0	0|0	0|0	1|0	0|0	1|0	1|1	1|1	0|1	0|1	1|0	1|0
16	19215095	16:19215095	67	0.188741	0.296845	A	G	SMIM15	1	0|0	0|0	0|1	0|0	0|0	0|0	0|0	0|0	0|0	0|0	0|1	0|0	0|0	0|0	0|0	0|0	0|0	0|0	0|0	0|0	0|0	0|0	0|0	0|0	1|0	0|0	0|0	0|0	0|0	0|0	0|1	1|1	0|1	0|0	1|0	0|1	0|0	0|1	1|1	1|0
16	19225371	16:19225371	67	0.168585	0.261925	T	A	NDUFAF2	2	1|1	1|1	0|0	1|1	1|0	1|1	1|1	1|1	1|1	1|1	0|0	0|1	1|1	1|1	1|1	0|1	1|1	1|1	0|0	1|1	1|1	1|1	1|1	1|1	1|1	1|1	0|0	1|1	1|1	0|0	0|0	0|0	0|0	1|0	0|1	0|0	0|0	1|0	0|0	0|1
16	19225406	16:19225406	67	0.189723	0.294602	G	T	NDUFAF2	2	1|1	1|1	0|0	1|1	1|0	1|1	1|1	1|1	1|1	1|1	0|0	0|1	1|1	1|1	1|1	0|1	1|1	1|1	0|1	1|1	1|1	1|1	1|1	1|1	1|1	1|1	0|0	1|1	1|1	0|0	0|0	0|0	0|0	1|0	0|1	0|0	0|0	1|0	0|0	0|1
16	19227301	16:19227301	67	0.156259	0.247845	G	A	NDUFAF2	2	1|1	1|1	0|0	1|1	1|0	1|1	1|1	1|1	1|1	1|1	0|0	0|1	1|1	1|1	1|1	0|1	1|1	1|1	0|1	1|1	1|1	1|1	1|1	0|1	1|1	1|1	1|1	1|1	1|1	0|0	0|0	1|0	0|0	1|0	0|1	0|0	0|1	1|0	0|0	0|1
16	19229301	16:19229301	67	0.161128	0.255683	A	G	NDUFAF2	2	1|1	1|1	0|0	1|1	1|0	1|1	1|1	1|1	1|1	1|1	0|1	0|1	1|1	1|1	1|1	0|1	1|1	1|1	0|1	1|1	1|1	1|1	1|1	0|1	1|1	1|1	1|1	1|1	1|1	0|0	0|0	0|0	0|0	1|0	0|1	0|1	0|0	1|0	0|1	0|1
16	35298504	16:35298504	68	0.178483	0.27946	G	A			1|0	0|0	0|0	1|1	1|1	0|0	0|0	0|0	1|1	0|0	1|0	0|0	0|1	1|1	0|1	0|0	1|0	1|1	0|0	0|0	0|0	0|0	1|1	1|1	1|1	1|0	0|0	1|1	1|0	1|1	0|0	0|0	1|1	1|1	1|1	1|0	1|1	0|1	1|1	1|1
16	35298685	16:35298685	68	0.159764	0.253586	A	C			1|0	0|0	0|0	1|1	1|1	0|0	0|0	0|0	1|1	0|0	1|0	0|0	0|1	1|1	0|1	0|0	1|0	1|1	0|0	0|0	0|0	0|0	1|1	1|1	1|1	1|0	0|0	1|1	1|0	1|1	1|0	0|0	1|1	1|1	1|1	1|0	1|1	0|1	1|1	1|1
16	35298692	16:35298692	68	0.159764	0.253586	T	C			1|0	0|0	0|0	1|1	1|1	0|0	0|0	0|0	1|1	0|0	1|0	0|0	0|1	1|1	0|1	0|0	1|0	1|1	0|0	0|0	0|0	0|0	1|1	1|1	1|1	1|0	0|0	1|1	1|0	1|1	1|0	0|0	1|1	1|1	1|1	1|0	1|1	0|1	1|1	1|1
16	35298807	16:35298807	68	0.159605	0.25327	C	T			1|0	0|0	0|0	1|1	1|1	0|0	0|0	0|0	1|1	0|0	0|0	0|0	0|1	1|1	0|1	0|0	1|0	1|1	0|0	0|0	0|0	0|0	1|1	1|1	1|1	1|0	0|0	1|1	1|0	1|1	1|0	0|0	1|1	1|1	1|1	1|0	1|1	0|1	1|0	1|1
16	35303556	16:35303556	68	0.160571	0.253136	C	T			0|0	0|1	1|1	1|1	1|1	0|0	0|0	0|0	1|1	0|0	1|0	0|0	0|1	1|1	0|1	0|0	0|0	1|1	0|0	0|0	0|0	0|0	1|1	1|1	1|1	1|0	0|0	1|1	1|0	1|1	1|0	0|0	1|1	1|1	1|1	1|0	1|1	0|1	1|1	1|1
16	35318994	16:35318994	68	0.158103	0.253777	A	C			1|1	1|0	0|1	1|1	1|1	1|1	1|1	1|1	1|1	0|1	1|0	0|0	0|0	1|1	1|1	1|0	1|1	1|1	0|0	0|1	0|1	1|0	1|1	1|1	1|1	1|1	1|1	1|1	1|1	0|1	1|1	1|1	1|1	1|1	1|1	1|1	1|1	1|1	1|1	1|1
16	35319175	16:35319175	68	0.160079	0.253535	G	T			1|1	0|0	0|1	1|1	1|1	1|1	1|1	1|1	1|1	0|1	1|0	0|0	0|0	1|1	1|1	1|0	1|1	1|1	0|0	0|0	1|0	1|0	1|1	1|1	1|1	1|1	1|1	1|1	1|1	0|1	1|1	1|1	1|1	1|1	1|1	1|1	1|1	0|1	1|1	1|1
16	35319624	16:35319624	68	0.176399	0.279303	T	C			1|1	0|0	0|1	1|1	1|1	1|1	0|1	1|1	1|1	0|0	1|0	0|0	0|0	1|1	1|1	1|0	1|1	1|1	0|0	1|0	1|0	1|0	1|1	1|1	1|1	1|1	1|1	1|1	1|1	0|1	1|1	1|1	1|1	1|1	1|1	1|1	1|1	0|1	1|1	1|1
18	1373962	18:1373962	69	0.182502	0.276615	T	C	SNORD116		1|1	0|0	1|1	0|0	0|0	0|0	0|0	0|0	0|0	0|0	0|0	0|0	0|0	0|0	0|0	0|0	0|0	0|0	0|0	0|0	0|0	0|0	0|0	1|1	1|1	1|1	0|0	0|0	0|0	1|1	1|1	0|0	0|0	1|1	0|0	1|1	1|1	0|0	0|0	1|1
18	1374626	18:1374626	69	0.151292	0.22965	G	A	SNORD116		1|1	0|0	1|1	0|0	0|0	0|0	0|0	0|0	0|0	1|1	0|0	0|0	0|0	0|0	0|0	0|0	0|0	0|0	0|0	0|0	0|0	0|0	0|0	1|1	1|1	1|1	0|0	0|0	0|0	1|1	1|1	0|0	0|0	1|1	0|0	1|1	1|1	0|0	0|1	1|1
18	1374815	18:1374815	69	0.199134	0.302197	T	C	SNORD116		1|1	0|0	1|1	0|0	0|0	0|0	0|0	0|0	0|0	0|0	0|0	0|0	0|0	0|0	0|0	0|0	0|0	0|0	0|0	0|0	0|0	0|0	0|0	1|1	1|1	1|1	0|0	0|0	0|0	1|1	1|1	0|0	0|0	1|1	0|0	1|1	1|1	0|0	0|1	1|1
18	1375047	18:1375047	69	0.199134	0.302197	G	A	SNORD116		1|1	0|0	1|1	0|0	0|0	0|0	0|0	0|0	0|0	0|0	0|0	0|0	0|0	0|0	0|0	0|0	0|0	0|0	0|0	0|0	0|0	0|0	0|0	1|1	1|1	1|1	0|0	0|0	0|0	1|1	1|1	0|0	0|0	1|1	0|0	1|1	1|1	0|0	0|1	1|1
18	1378534	18:1378534	69	0.151292	0.22965	A	T			1|1	0|0	1|1	0|0	0|0	0|0	0|0	0|0	0|0	0|0	0|0	1|1	0|0	0|0	0|0	0|0	0|0	0|0	0|0	0|0	0|0	0|0	0|0	1|1	1|1	1|1	0|0	0|0	0|0	1|1	1|1	0|0	0|0	1|1	0|0	1|1	1|1	0|0	0|1	1|1
18	1379206	18:1379206	69	0.199134	0.302197	G	A			1|1	0|0	1|1	0|0	0|0	0|0	0|0	0|0	0|0	0|0	0|0	0|0	0|0	0|0	0|0	0|0	0|0	0|0	0|0	0|0	0|0	0|0	0|0	1|1	1|1	1|1	0|0	0|0	0|0	1|1	1|1	0|0	0|0	1|1	0|0	1|1	1|1	0|0	0|1	1|1
18	1388902	18:1388902	69	0.199134	0.302197	T	C			1|1	0|0	1|1	0|0	0|0	0|0	0|0	0|0	0|0	0|0	0|0	0|0	0|0	0|0	0|0	0|0	0|0	0|0	0|0	0|0	0|0	0|0	0|0	1|1	1|1	1|1	0|0	0|0	0|0	1|1	1|1	0|0	0|0	1|1	0|0	1|1	1|1	0|0	0|1	1|1
18	1390139	18:1390139	69	0.183413	0.278945	T	C			1|1	0|0	1|1	0|0	0|0	0|0	0|0	0|0	0|0	0|0	0|0	1|1	0|0	0|0	0|0	0|0	0|0	0|0	0|0	0|0	0|0	0|0	0|0	1|1	1|1	1|1	0|0	0|0	0|0	1|1	1|1	0|0	0|0	1|1	0|0	1|1	1|1	0|0	0|1	1|1
18	1391073	18:1391073	69	0.200563	0.303248	G	C			1|1	0|0	1|1	0|0	0|0	0|0	0|0	0|0	0|0	0|0	0|0	1|1	0|0	0|0	0|0	0|0	0|0	0|0	0|0	0|0	0|0	0|0	0|0	1|1	1|1	1|1	0|0	0|0	0|0	1|1	1|1	0|0	0|0	1|1	0|0	1|1	1|1	0|0	1|1	1|1
18	1391688	18:1391688	69	0.200563	0.303248	A	G			1|1	0|0	1|1	0|0	0|0	0|0	0|0	0|0	0|0	0|0	0|0	1|1	0|0	0|0	0|0	0|0	0|0	0|0	0|0	0|0	0|0	0|0	0|0	1|1	1|1	1|1	0|0	0|0	0|0	1|1	1|1	0|0	0|0	1|1	0|0	1|1	1|1	0|0	1|1	1|1
18	1392182	18:1392182	69	0.252964	0.37617	T	C			1|1	0|0	1|1	0|0	0|0	0|0	0|0	0|0	0|0	0|0	0|0	0|0	0|0	0|0	0|0	0|0	0|0	0|0	0|0	0|0	0|0	0|0	0|0	1|1	1|1	1|1	0|0	0|0	0|0	1|1	1|1	0|0	0|0	1|1	0|0	1|1	1|1	0|0	1|1	1|1
18	1393242	18:1393242	69	0.252964	0.37617	C	A	SNORD116		1|1	0|0	1|1	0|0	0|0	0|0	0|0	0|0	0|0	0|0	0|0	0|0	0|0	0|0	0|0	0|0	0|0	0|0	0|0	0|0	0|0	0|0	0|0	1|1	1|1	1|1	0|0	0|0	0|0	1|1	1|1	0|0	0|0	1|1	0|0	1|1	1|1	0|0	1|1	1|1
18	1394268	18:1394268	69	0.252964	0.37617	C	T	SNORD116		1|1	0|0	1|1	0|0	0|0	0|0	0|0	0|0	0|0	0|0	0|0	0|0	0|0	0|0	0|0	0|0	0|0	0|0	0|0	0|0	0|0	0|0	0|0	1|1	1|1	1|1	0|0	0|0	0|0	1|1	1|1	0|0	0|0	1|1	0|0	1|1	1|1	0|0	1|1	1|1
18	1395266	18:1395266	69	0.252964	0.37617	G	A	SNORD116		1|1	0|0	1|1	0|0	0|0	0|0	0|0	0|0	0|0	0|0	0|0	0|0	0|0	0|0	0|0	0|0	0|0	0|0	0|0	0|0	0|0	0|0	0|0	1|1	1|1	1|1	0|0	0|0	0|0	1|1	1|1	0|0	0|0	1|1	0|0	1|1	1|1	0|0	1|1	1|1
18	1397060	18:1397060	69	0.252964	0.37617	C	T	SNORD116		1|1	0|0	1|1	0|0	0|0	0|0	0|0	0|0	0|0	0|0	0|0	0|0	0|0	0|0	0|0	0|0	0|0	0|0	0|0	0|0	0|0	0|0	0|0	1|1	1|1	1|1	0|0	0|0	0|0	1|1	1|1	0|0	0|0	1|1	0|0	1|1	1|1	0|0	1|1	1|1
18	1398245	18:1398245	69	0.200563	0.303248	C	T	SNORD116		1|1	0|0	1|1	0|0	0|0	0|0	0|0	0|0	0|0	0|0	0|0	1|1	0|0	0|0	0|0	0|0	0|0	0|0	0|0	0|0	0|0	0|0	0|0	1|1	1|1	1|1	0|0	0|0	0|0	1|1	1|1	0|0	0|0	1|1	0|0	1|1	1|1	0|0	1|1	1|1
18	1399747	18:1399747	69	0.151292	0.22965	C	T	SNORD116		1|1	0|0	1|1	0|0	0|0	0|0	0|0	0|0	0|0	0|0	0|0	1|1	0|0	0|0	0|0	0|0	0|0	0|0	0|0	0|0	0|0	0|0	0|0	1|1	0|0	1|1	0|0	0|0	0|0	1|1	1|1	0|0	0|0	1|1	0|0	1|1	1|1	0|0	0|1	1|1
18	1400148	18:1400148	69	0.200563	0.303248	C	G	SNORD116		1|1	0|0	1|1	0|0	0|0	0|0	0|0	0|0	0|0	0|0	0|0	1|1	0|0	0|0	0|0	0|0	0|0	0|0	0|0	0|0	0|0	0|0	0|0	1|1	1|1	1|1	0|0	0|0	0|0	1|1	1|1	0|0	0|0	1|1	0|0	1|1	1|1	0|0	1|1	1|1
18	1401749	18:1401749	69	0.252964	0.37617	T	C	SNORD116		1|1	0|0	1|1	0|0	0|0	0|0	0|0	0|0	0|0	0|0	0|0	0|0	0|0	0|0	0|0	0|0	0|0	0|0	0|0	0|0	0|0	0|0	0|0	1|1	1|1	1|1	0|0	0|0	0|0	1|1	1|1	0|0	0|0	1|1	0|0	1|1	1|1	0|0	1|1	1|1
18	1401816	18:1401816	69	0.252964	0.37617	C	T	SNORD116		1|1	0|0	1|1	0|0	0|0	0|0	0|0	0|0	0|0	0|0	0|0	0|0	0|0	0|0	0|0	0|0	0|0	0|0	0|0	0|0	0|0	0|0	0|0	1|1	1|1	1|1	0|0	0|0	0|0	1|1	1|1	0|0	0|0	1|1	0|0	1|1	1|1	0|0	1|1	1|1
18	1401855	18:1401855	69	0.252964	0.37617	A	G	SNORD116		1|1	0|0	1|1	0|0	0|0	0|0	0|0	0|0	0|0	0|0	0|0	0|0	0|0	0|0	0|0	0|0	0|0	0|0	0|0	0|0	0|0	0|0	0|0	1|1	1|1	1|1	0|0	0|0	0|0	1|1	1|1	0|0	0|0	1|1	0|0	1|1	1|1	0|0	1|1	1|1
18	1401883	18:1401883	69	0.252964	0.37617	A	C	SNORD116		1|1	0|0	1|1	0|0	0|0	0|0	0|0	0|0	0|0	0|0	0|0	0|0	0|0	0|0	0|0	0|0	0|0	0|0	0|0	0|0	0|0	0|0	0|0	1|1	1|1	1|1	0|0	0|0	0|0	1|1	1|1	0|0	0|0	1|1	0|0	1|1	1|1	0|0	1|1	1|1
18	1401914	18:1401914	69	0.252964	0.37617	T	C	SNORD116		1|1	0|0	1|1	0|0	0|0	0|0	0|0	0|0	0|0	0|0	0|0	0|0	0|0	0|0	0|0	0|0	0|0	0|0	0|0	0|0	0|0	0|0	0|0	1|1	1|1	1|1	0|0	0|0	0|0	1|1	1|1	0|0	0|0	1|1	0|0	1|1	1|1	0|0	1|1	1|1
18	1403558	18:1403558	69	0.252964	0.37617	A	T			1|1	0|0	1|1	0|0	0|0	0|0	0|0	0|0	0|0	0|0	0|0	0|0	0|0	0|0	0|0	0|0	0|0	0|0	0|0	0|0	0|0	0|0	0|0	1|1	1|1	1|1	0|0	0|0	0|0	1|1	1|1	0|0	0|0	1|1	0|0	1|1	1|1	0|0	1|1	1|1
18	1404272	18:1404272	69	0.252964	0.37617	C	T			1|1	0|0	1|1	0|0	0|0	0|0	0|0	0|0	0|0	0|0	0|0	0|0	0|0	0|0	0|0	0|0	0|0	0|0	0|0	0|0	0|0	0|0	0|0	1|1	1|1	1|1	0|0	0|0	0|0	1|1	1|1	0|0	0|0	1|1	0|0	1|1	1|1	0|0	1|1	1|1
18	1422385	18:1422385	69	0.152256	0.232012	G	C			0|0	1|1	0|0	1|1	1|1	1|1	1|1	1|1	1|1	0|0	0|1	0|0	1|1	1|1	1|1	1|1	1|1	1|1	1|1	1|1	1|1	1|1	1|1	0|0	0|0	0|0	1|1	1|1	1|1	0|0	0|0	1|1	1|1	0|0	1|1	0|0	0|0	1|1	0|1	0|0
18	14068364	18:14068364	70	0.206816	0.326933	A	G	RGMA	1	1|1	1|1	1|1	1|1	1|1	1|1	1|1	1|1	1|1	1|1	1|1	1|1	1|1	1|1	1|1	1|1	1|1	1|1	1|1	1|1	1|1	1|1	0|1	1|1	1|1	1|0	0|0	1|1	1|0	1|1	0|0	1|0	1|1	1|0	0|1	1|0	1|1	1|1	1|1	0|1
18	14069172	18:14069172	70	0.161491	0.260794	T	C	RGMA	1	1|1	1|1	1|1	1|1	1|1	1|1	1|1	1|1	1|1	1|1	1|1	1|1	1|1	1|1	1|1	1|1	1|1	1|1	1|1	1|1	1|1	1|1	0|1	1|1	1|1	1|0	0|0	1|1	1|0	1|1	0|0	1|0	1|1	1|1	1|1	1|1	1|1	0|1	1|1	0|1
18	14070647	18:14070647	70	0.161491	0.260794	G	A	RGMA	1	1|1	1|1	1|1	1|1	1|1	1|1	1|1	1|1	1|1	1|1	1|1	1|1	1|1	1|1	1|1	1|1	1|1	1|1	1|1	1|1	1|1	1|1	0|1	1|1	1|1	1|0	0|0	1|1	1|1	1|1	0|0	1|0	1|1	1|1	1|1	1|1	1|1	0|1	1|1	0|1
18	14081743	18:14081743	70	0.222752	0.347305	C	T	RGMA	1	1|1	1|1	1|1	1|1	1|1	1|1	1|1	1|1	1|1	1|1	1|1	1|1	1|1	1|1	1|1	1|1	1|1	1|1	1|1	1|1	1|1	1|1	0|1	1|1	1|1	1|0	0|0	1|1	0|1	0|0	0|0	0|0	1|1	1|1	1|1	1|1	1|0	1|1	1|1	0|1
18	14081747	18:14081747	70	0.222752	0.347305	A	C	RGMA	1	1|1	1|1	1|1	1|1	1|1	1|1	1|1	1|1	1|1	1|1	1|1	1|1	1|1	1|1	1|1	1|1	1|1	1|1	1|1	1|1	1|1	1|1	0|1	1|1	1|1	1|0	0|0	1|1	0|1	0|0	0|0	0|0	1|1	1|1	1|1	1|1	1|0	1|1	1|1	0|1
18	14083873	18:14083873	70	0.206816	0.326933	G	T	RGMA	1	1|1	1|1	1|1	1|1	1|1	1|1	1|1	1|1	1|1	1|1	1|1	1|1	1|1	1|1	1|1	1|1	1|1	1|1	1|1	1|1	1|1	1|1	0|1	1|1	1|1	1|0	0|0	1|1	0|1	0|0	0|0	1|0	1|1	1|1	1|1	1|1	1|0	1|1	1|1	0|1
18	14087174	18:14087174	70	0.147157	0.237665	C	T	RGMA	1	1|1	1|1	1|1	1|1	1|1	1|1	1|1	1|1	1|1	1|1	1|1	1|1	1|1	1|1	1|1	1|1	1|1	1|1	1|1	1|1	1|1	1|1	0|1	1|1	1|1	1|0	0|0	1|1	0|1	1|1	0|0	1|0	1|1	1|1	1|1	1|1	1|0	1|1	1|1	0|1
18	14096248	18:14096248	70	0.176201	0.280514	G	A	RGMA	1	1|1	1|1	1|1	1|1	1|1	1|1	1|1	1|1	1|1	1|1	1|1	1|1	1|1	1|1	1|1	1|1	1|1	1|1	1|1	1|1	1|1	1|1	0|1	1|1	1|1	1|1	0|0	1|1	1|1	1|1	0|0	1|0	1|0	1|1	1|1	1|1	1|0	1|1	1|1	0|1
18	14100638	18:14100638	70	0.176201	0.277168	T	C	RGMA	1	1|1	1|1	1|1	1|1	1|1	1|1	1|1	1|1	1|1	1|1	1|1	1|1	1|1	1|1	1|1	1|1	1|1	1|1	1|1	1|1	1|1	1|1	0|1	1|1	1|1	1|1	0|0	1|1	0|0	1|1	0|0	0|0	1|1	1|1	1|1	1|1	1|1	1|1	1|1	0|1
18	14101756	18:14101756	70	0.152256	0.239489	C	T	RGMA	1	0|1	1|1	1|1	1|1	1|1	1|1	1|1	1|1	1|1	1|1	1|1	0|0	1|1	1|1	0|0	1|1	1|1	1|0	0|1	1|1	0|0	1|1	0|0	1|0	1|1	1|1	0|0	0|0	1|0	1|1	0|0	0|0	0|1	1|1	1|1	1|0	1|0	0|1	0|0	0|0
18	14102085	18:14102085	70	0.152256	0.239489	T	C	RGMA	1	0|1	1|1	1|1	1|1	1|1	1|1	1|1	1|1	1|1	1|1	1|1	0|0	1|1	1|1	0|0	1|1	1|1	1|0	0|1	1|1	0|0	1|1	0|1	1|0	1|1	1|1	0|0	0|0	0|0	1|1	0|0	0|0	0|0	1|1	1|1	1|0	1|0	0|1	0|0	0|0
18	14102126	18:14102126	70	0.203897	0.315945	C	A	RGMA	1	0|1	1|1	1|1	1|1	1|1	1|1	1|1	1|1	1|1	1|1	1|1	0|0	1|1	1|1	0|0	1|1	1|1	1|0	0|1	1|1	0|0	1|1	0|0	1|0	1|1	1|1	0|0	0|0	0|0	1|1	0|0	0|0	0|0	0|0	1|1	1|0	1|0	0|1	0|0	0|0
18	14102223	18:14102223	70	0.161491	0.24999	T	C	RGMA	1	1|1	1|1	1|1	1|1	1|1	1|1	1|1	1|1	1|1	1|1	1|1	1|1	1|1	1|1	1|1	1|1	1|1	1|1	1|1	1|1	1|1	1|1	0|0	1|1	1|1	1|1	0|0	1|1	1|1	1|1	0|0	0|0	1|0	1|1	1|1	1|1	1|1	1|1	1|1	0|1
18	14102363	18:14102363	70	0.176201	0.273823	A	G	RGMA	1	1|1	1|1	1|1	1|1	1|1	1|1	1|1	1|1	1|1	1|1	1|1	1|1	1|1	1|1	1|1	1|1	1|1	1|1	1|1	1|1	1|1	1|1	0|0	1|1	1|1	1|1	0|0	1|1	1|1	1|1	0|0	0|0	1|1	1|1	1|1	1|1	1|1	1|1	1|1	0|1
18	14102743	18:14102743	70	0.176201	0.277168	G	A	RGMA	1	1|1	1|1	1|1	1|1	1|1	1|1	1|1	1|1	1|1	1|1	1|1	1|1	1|1	1|1	1|1	1|1	1|1	1|1	1|1	1|1	1|1	1|1	0|0	1|1	1|1	1|1	0|0	1|1	1|0	1|1	0|0	0|0	1|1	1|1	1|1	1|1	1|1	1|1	1|1	0|1
18	14103067	18:14103067	70	0.191304	0.297506	G	C	RGMA	1	1|1	1|1	1|1	1|1	1|1	1|1	1|1	1|1	1|1	1|1	1|1	1|1	1|1	1|1	1|1	1|1	1|1	1|1	1|1	1|1	1|1	1|1	0|0	1|1	1|1	1|1	0|0	1|1	1|0	1|1	0|0	0|0	1|1	1|1	1|1	1|1	1|1	1|1	1|1	0|1
18	14103743	18:14103743	70	0.176201	0.277168	A	C	RGMA	1	1|1	1|1	1|1	1|1	1|1	1|1	1|1	1|1	1|1	1|1	1|1	1|1	1|1	1|1	1|1	1|1	1|1	1|1	1|1	1|1	1|1	1|1	0|1	1|1	1|1	1|1	0|0	1|1	1|0	1|1	0|0	0|0	1|1	1|1	1|1	1|1	1|1	1|1	1|1	0|1
18	14104190	18:14104190	70	0.172578	0.271834	C	A	RGMA	1	0|1	1|1	1|1	1|1	1|1	1|1	1|1	1|1	1|1	1|1	1|1	1|1	1|1	1|1	0|0	1|1	1|1	1|0	0|1	1|0	0|0	1|1	0|0	1|0	1|1	1|1	0|0	0|0	1|0	1|1	0|0	0|0	1|0	1|1	1|1	1|0	1|0	0|1	0|0	0|0
18	14104464	18:14104464	70	0.157317	0.25031	A	G	RGMA	1	1|1	1|1	1|1	1|1	1|1	1|1	1|1	1|1	1|1	1|1	0|1	1|1	1|1	1|1	1|1	1|1	1|1	1|1	1|1	1|1	1|1	1|1	0|0	1|1	1|1	1|1	0|0	1|1	1|0	1|1	0|0	0|1	1|0	1|1	1|1	1|1	1|1	1|1	1|1	0|1
18	14104480	18:14104480	70	0.172373	0.271392	C	T	RGMA	1	1|1	1|1	1|1	1|1	1|1	1|1	1|1	1|1	1|1	1|1	0|1	1|1	1|1	1|1	1|1	1|1	1|1	1|1	1|1	1|1	1|1	1|1	0|0	1|1	1|1	1|1	0|0	1|1	0|0	1|1	0|0	0|1	1|0	1|1	1|1	1|1	1|1	1|1	1|1	0|1
18	14104671	18:14104671	70	0.191304	0.30063	A	G	RGMA	1	1|1	1|1	1|1	1|1	1|1	1|1	1|1	1|1	1|1	1|1	1|1	1|1	1|1	1|1	1|1	1|1	1|1	1|1	1|1	1|1	1|1	1|1	0|0	1|1	1|1	1|1	0|0	1|1	1|0	1|1	0|0	0|1	1|0	1|1	1|1	1|1	1|1	1|1	1|1	0|1
18	14104818	18:14104818	70	0.176201	0.280514	T	C	RGMA	1	1|1	1|1	1|1	1|1	1|1	1|1	1|1	1|1	1|1	1|1	1|1	1|1	1|1	1|1	1|1	1|1	1|1	1|1	1|1	1|1	1|1	1|1	0|0	1|1	1|1	1|1	0|0	1|1	1|0	1|1	0|0	0|1	1|0	1|1	1|1	1|1	1|1	1|1	1|1	0|1
18	14105060	18:14105060	70	0.206816	0.321072	T	C	RGMA	1	1|1	1|1	1|1	1|1	1|1	1|1	1|1	1|1	1|1	1|1	1|1	1|1	1|1	1|1	1|1	1|1	1|1	1|1	1|1	1|1	1|1	1|1	0|0	1|1	1|1	1|1	0|0	1|1	0|0	1|1	0|0	0|1	1|0	1|1	1|1	1|1	1|1	1|1	1|1	0|1
18	14105128	18:14105128	70	0.157317	0.25031	G	A	RGMA	1	1|1	1|1	1|1	1|1	1|1	1|1	1|1	1|0	1|1	1|1	1|1	1|1	1|1	1|1	1|1	1|1	1|1	1|1	1|1	1|1	1|1	1|1	0|1	1|1	1|1	1|1	0|0	1|1	0|0	1|1	0|0	0|1	1|0	1|1	1|1	1|1	1|1	1|1	1|1	0|1
18	14105163	18:14105163	70	0.191304	0.30063	T	C	RGMA	1	1|1	1|1	1|1	1|1	1|1	1|1	1|1	1|1	1|1	1|1	1|1	1|1	1|1	1|1	1|1	1|1	1|1	1|1	1|1	1|1	1|1	1|1	0|1	1|1	1|1	1|1	0|0	1|1	0|0	1|1	0|0	0|1	1|0	1|1	1|1	1|1	1|1	1|1	1|1	0|1
18	14105211	18:14105211	70	0.206816	0.321072	A	C	RGMA	1	1|1	1|1	1|1	1|1	1|1	1|1	1|1	1|1	1|1	1|1	1|1	1|1	1|1	1|1	1|1	1|1	1|1	1|1	1|1	1|1	1|1	1|1	0|1	1|1	1|1	1|1	0|0	1|1	0|0	1|1	0|0	0|0	1|0	1|1	1|1	1|1	1|1	1|1	1|1	0|1
18	14105258	18:14105258	70	0.206816	0.321072	T	C	RGMA	1	1|1	1|1	1|1	1|1	1|1	1|1	1|1	1|1	1|1	1|1	1|1	1|1	1|1	1|1	1|1	1|1	1|1	1|1	1|1	1|1	1|1	1|1	0|0	1|1	1|1	1|1	0|0	1|1	0|0	1|1	0|0	0|1	1|0	1|1	1|1	1|1	1|1	1|1	1|1	0|1
18	14105407	18:14105407	70	0.161491	0.257193	C	A	RGMA	1	1|1	1|1	1|1	1|1	1|1	1|1	1|1	1|1	1|1	1|1	1|1	1|1	1|1	1|1	1|1	1|1	1|1	1|1	1|1	1|1	1|1	1|1	0|1	1|1	1|1	1|1	0|0	1|1	1|1	1|1	0|0	0|1	1|0	1|1	1|1	1|1	1|1	1|1	1|1	0|1
18	14105456	18:14105456	70	0.147157	0.237665	A	C	RGMA	1	1|1	1|1	1|1	1|1	1|1	1|1	1|1	1|1	1|1	1|1	1|1	1|1	1|1	1|1	1|1	1|1	1|1	1|1	1|1	1|1	1|1	1|1	0|1	1|1	1|1	1|1	0|0	1|1	1|1	1|1	0|0	0|1	1|0	1|1	1|1	1|1	1|1	1|1	1|1	0|1
18	14105504	18:14105504	70	0.161491	0.257193	C	T	RGMA	1	1|1	1|1	1|1	1|1	1|1	1|1	1|1	1|1	1|1	1|1	1|1	1|1	1|1	1|1	1|1	1|1	1|1	1|1	1|1	1|1	1|1	1|1	0|1	1|1	1|1	1|1	0|0	1|1	1|1	1|1	0|0	0|1	1|0	1|1	1|1	1|1	1|1	1|1	1|1	0|1
18	14105518	18:14105518	70	0.161491	0.257193	T	C	RGMA	1	1|1	1|1	1|1	1|1	1|1	1|1	1|1	1|1	1|1	1|1	1|1	1|1	1|1	1|1	1|1	1|1	1|1	1|1	1|1	1|1	1|1	1|1	0|1	1|1	1|1	1|1	0|0	1|1	1|1	1|1	0|0	0|1	1|0	1|1	1|1	1|1	1|1	1|1	1|1	0|1
18	14105652	18:14105652	70	0.161491	0.257193	T	C	RGMA	1	1|1	1|1	1|1	1|1	1|1	1|1	1|1	1|1	1|1	1|1	1|1	1|1	1|1	1|1	1|1	1|1	1|1	1|1	1|1	1|1	1|1	1|1	0|1	1|1	1|1	1|1	0|0	1|1	1|1	1|1	0|0	0|1	1|0	1|1	1|1	1|1	1|1	1|1	1|1	0|1
18	14106125	18:14106125	70	0.191304	0.303754	T	G	RGMA	1	1|1	1|1	1|1	1|1	1|1	1|1	1|1	1|1	1|1	1|1	1|1	1|1	1|1	1|1	1|1	1|1	1|1	1|1	1|1	1|1	1|1	1|1	0|0	1|1	1|1	1|1	0|0	1|1	0|1	1|1	0|0	0|1	1|0	1|1	1|0	1|1	1|1	1|1	1|1	0|1
18	14134918	18:14134918	70	0.157317	0.247254	G	A	CHD2	1	0|0	0|0	0|0	0|0	0|0	0|0	0|0	0|0	0|0	0|0	0|0	0|1	0|0	0|0	0|0	0|0	0|0	0|0	0|0	0|0	0|0	0|0	1|0	0|1	0|0	0|0	1|1	0|0	0|0	0|0	1|1	1|0	0|1	0|0	0|0	0|0	0|0	0|0	0|0	0|0
18	14135628	18:14135628	70	0.157317	0.247254	G	A	CHD2	1	0|0	0|0	0|0	0|0	0|0	0|0	0|0	0|0	0|0	0|0	0|0	0|1	0|0	0|0	0|0	0|0	0|0	0|0	0|0	0|0	0|0	0|0	1|0	0|1	0|0	0|0	1|1	0|0	0|1	0|0	1|1	0|0	0|1	0|0	0|0	0|0	0|0	0|0	0|0	0|0
18	19092699	18:19092699	71	0.147525	0.236066	T	C	PRC1		0|0	1|1	1|1	0|0	0|1	1|0	1|0	1|1	1|1	0|0	1|0	1|1	1|0	1|1	1|0	1|1	1|1	1|1	1|0	0|0	0|0	0|0	0|0	0|0	1|1	0|0	0|0	0|0	0|0	0|0	0|0	0|1	0|0	0|1	1|0	0|0	0|0	0|0	0|0	1|0
18	19122478	18:19122478	71	0.165239	0.261184	T	C	ENSOARG00020015471		0|0	1|1	1|1	0|0	0|1	0|0	1|1	0|0	1|1	0|0	1|0	1|1	1|0	0|0	1|1	1|1	0|1	1|1	1|0	0|0	0|0	0|0	0|0	0|0	0|1	0|0	0|0	0|0	0|1	0|0	0|0	0|0	0|0	0|1	0|0	0|0	0|1	0|0	0|0	0|0
18	19123481	18:19123481	71	0.182195	0.289688	T	C	ENSOARG00020015471		0|0	1|1	0|1	0|0	0|1	0|0	1|1	0|1	1|1	0|0	1|0	1|1	1|0	1|0	1|1	1|1	0|1	1|1	1|0	0|0	0|0	0|0	0|0	0|0	0|1	0|0	0|0	0|0	0|1	0|0	0|0	0|0	0|0	0|0	0|0	0|0	0|1	0|0	0|0	0|0
18	19123514	18:19123514	71	0.176077	0.280024	G	C	ENSOARG00020015471		0|0	1|1	1|1	0|0	0|1	0|0	1|1	0|1	1|1	0|0	1|0	1|1	1|0	1|0	1|1	1|1	0|1	1|1	1|0	0|0	0|0	0|0	0|0	0|0	0|1	0|0	0|0	0|0	0|1	0|0	0|0	0|0	0|0	0|1	0|0	0|0	0|1	0|0	0|0	0|0
18	19134629	18:19134629	71	0.160571	0.256764	A	G	UNC45A		1|1	0|0	0|0	1|1	1|0	0|1	0|0	0|0	0|0	0|1	0|1	0|0	0|1	0|0	1|0	0|0	0|0	0|0	0|0	1|1	1|1	1|1	0|1	1|1	0|0	0|1	1|1	1|1	1|0	1|1	1|1	0|1	1|1	1|0	1|1	1|1	1|1	1|1	1|1	1|1
18	19162477	18:19162477	71	0.17116	0.276084	T	C	MAN2A2		0|0	1|1	0|1	0|0	0|1	1|0	1|0	0|1	1|1	1|0	1|0	1|1	1|0	1|0	1|1	1|1	1|1	1|1	0|1	0|0	0|0	0|0	0|0	0|0	0|1	0|0	0|0	0|0	0|1	0|0	0|0	0|0	0|0	0|0	0|0	0|0	0|0	0|0	0|0	0|0
18	19162490	18:19162490	71	0.17116	0.276084	C	T	MAN2A2		0|0	1|1	0|1	0|0	0|1	1|0	1|0	0|1	1|1	1|0	1|0	1|1	1|0	1|0	1|1	1|1	1|1	1|1	0|1	0|0	0|0	0|0	0|0	0|0	0|1	0|0	0|0	0|0	0|1	0|0	0|0	0|0	0|0	0|0	0|0	0|0	0|0	0|0	0|0	0|0
18	19162495	18:19162495	71	0.17116	0.276084	G	C	MAN2A2		0|0	1|1	0|1	0|0	0|1	1|0	1|0	0|1	1|1	1|0	1|0	1|1	1|0	1|0	1|1	1|1	1|1	1|1	0|1	0|0	0|0	0|0	0|0	0|0	0|1	0|0	0|0	0|0	0|1	0|0	0|0	0|0	0|0	0|0	0|0	0|0	0|0	0|0	0|0	0|0
18	19702939	18:19702939	72	0.161189	0.250365	A	G	ENSOARG00020018434		0|1	1|1	1|1	1|1	0|0	1|1	1|1	1|1	1|1	0|0	1|1	1|1	1|1	0|0	0|0	0|1	0|0	1|1	1|1	1|1	1|1	1|1	0|0	0|0	1|0	0|0	1|1	0|0	1|0	0|0	1|1	1|1	1|1	0|0	0|0	1|0	1|0	1|1	0|0	0|0
18	19703266	18:19703266	72	0.161189	0.250365	A	G	ENSOARG00020018434		1|0	0|0	0|0	0|0	1|1	0|0	0|0	0|0	0|0	1|1	0|0	0|0	0|0	1|1	1|1	1|0	1|1	0|0	0|0	0|0	0|0	0|0	1|1	1|1	0|1	1|1	0|0	1|1	0|1	1|1	0|0	0|0	0|0	1|1	1|1	0|1	0|1	0|0	1|1	1|1
18	19703368	18:19703368	72	0.161189	0.250365	A	G	ENSOARG00020018434		1|0	0|0	0|0	0|0	1|1	0|0	0|0	0|0	0|0	1|1	0|0	0|0	0|0	1|1	1|1	1|0	1|1	0|0	0|0	0|0	0|0	0|0	1|1	1|1	0|1	1|1	0|0	1|1	0|1	1|1	0|0	0|0	0|0	1|1	1|1	0|1	0|1	0|0	1|1	1|1
18	19703426	18:19703426	72	0.161189	0.250365	G	A	ENSOARG00020018434		1|0	0|0	0|0	0|0	1|1	0|0	0|0	0|0	0|0	1|1	0|0	0|0	0|0	1|1	1|1	1|0	1|1	0|0	0|0	0|0	0|0	0|0	1|1	1|1	0|1	1|1	0|0	1|1	0|1	1|1	0|0	0|0	0|0	1|1	1|1	0|1	0|1	0|0	1|1	1|1
18	19704419	18:19704419	72	0.21254	0.328544	C	T	ENSOARG00020018434		0|0	0|0	0|0	0|0	1|0	0|0	0|0	0|0	0|0	0|1	1|0	0|0	0|0	1|1	0|0	1|0	0|1	0|0	0|0	0|0	0|0	0|0	1|1	1|1	0|0	1|1	0|0	0|0	0|1	1|1	0|0	0|0	0|0	1|1	1|0	0|1	1|1	0|0	1|1	1|1
18	19728696	18:19728696	72	0.161189	0.257501	C	T	WDR73		1|0	0|1	1|1	1|1	0|1	1|0	1|1	1|1	1|0	1|1	1|1	1|1	1|0	0|0	0|0	0|1	1|0	1|1	1|1	1|1	1|1	1|1	0|1	0|0	1|0	0|0	0|0	1|1	1|0	0|0	0|1	1|0	1|1	0|0	0|0	0|0	1|1	1|1	0|0	0|0
18	19729920	18:19729920	72	0.168585	0.267407	A	G	WDR73		1|0	0|1	1|1	1|1	0|1	1|1	1|1	1|1	1|1	1|1	1|0	1|1	1|0	0|0	1|0	0|1	1|1	1|1	1|1	1|1	1|1	1|1	1|0	0|0	1|1	0|0	1|1	1|1	1|0	0|0	0|1	1|0	1|1	0|0	0|0	0|0	1|1	1|1	0|0	0|0
18	19731182	18:19731182	72	0.152256	0.243228	T	C	WDR73		0|1	0|0	0|0	0|0	1|0	0|0	0|0	0|0	0|0	0|1	0|1	0|0	0|1	1|1	0|1	1|0	0|0	0|0	0|0	0|0	0|0	0|0	0|1	1|1	0|0	1|1	0|0	0|0	0|1	1|1	1|0	0|1	0|0	1|1	1|1	0|1	0|0	0|0	1|1	1|1
18	19739174	18:19739174	72	0.156259	0.245943	C	T	SEC11A		0|0	0|0	0|0	0|0	1|0	0|0	0|0	0|0	0|0	0|1	1|1	0|0	0|1	1|1	0|1	0|0	0|0	0|0	0|0	0|0	0|0	0|0	0|0	1|1	0|0	1|1	0|0	0|0	0|1	1|1	1|0	0|1	0|0	1|1	1|1	0|1	0|0	0|0	1|1	1|1
18	19740649	18:19740649	72	0.151292	0.235817	G	A	SEC11A		0|0	0|0	0|0	0|0	1|0	0|0	0|0	1|1	0|0	0|0	0|0	0|0	0|1	1|1	0|0	0|0	0|0	0|0	0|0	0|0	0|0	0|0	0|0	1|1	0|0	1|1	0|0	0|0	0|1	1|1	1|0	0|0	0|0	0|0	1|1	0|1	0|0	0|0	1|1	1|1
18	19754890	18:19754890	72	0.148981	0.237298	A	T	SEC11A		1|0	0|1	1|1	1|1	0|1	1|0	0|0	1|1	1|0	1|1	0|0	0|1	0|0	0|0	0|0	1|1	1|0	1|0	0|0	0|0	1|1	0|0	0|0	0|0	1|0	0|0	0|0	1|1	0|0	0|0	0|0	0|0	0|0	0|0	0|0	1|0	1|0	0|0	0|0	0|0
18	19757640	18:19757640	72	0.159237	0.255648	T	C	SEC11A		0|1	1|0	0|0	0|0	1|0	0|1	0|0	0|0	0|1	0|0	1|1	1|0	1|0	1|1	1|1	1|0	0|1	0|1	1|1	1|1	0|0	1|1	1|1	1|1	0|1	1|1	1|1	0|0	1|1	1|1	1|1	1|1	0|1	1|1	1|1	0|1	0|1	1|1	1|1	1|1
18	19759507	18:19759507	72	0.159237	0.257728	A	G	SEC11A		0|1	1|0	0|0	0|0	1|0	0|1	0|0	1|0	0|1	0|0	1|1	1|0	1|0	1|1	1|1	1|0	0|1	0|1	0|1	1|1	0|0	1|1	1|1	1|1	0|1	1|1	1|1	0|0	1|1	1|1	1|1	1|1	0|1	1|1	1|1	0|1	0|1	1|1	1|1	1|1
18	19760051	18:19760051	72	0.162952	0.262085	G	A	SEC11A		0|1	1|0	0|0	0|0	1|0	0|0	0|0	0|0	0|0	0|0	1|0	0|0	1|0	1|1	0|1	1|0	0|1	0|0	0|1	0|0	0|0	0|0	1|1	1|1	0|1	1|1	0|0	0|0	0|1	1|1	1|0	1|1	0|0	1|1	0|1	0|1	0|1	0|0	1|1	1|1
18	19761243	18:19761243	72	0.165239	0.265503	T	A	SEC11A		0|1	1|0	0|0	0|0	1|0	0|1	0|0	1|0	1|1	0|0	1|1	1|0	1|0	1|1	1|1	1|0	0|1	0|1	0|1	1|1	0|0	1|1	1|1	1|1	0|1	1|1	1|1	0|0	1|1	1|1	1|1	1|1	0|1	1|1	1|1	1|1	0|1	1|1	1|1	1|1
18	19761375	18:19761375	72	0.148981	0.241784	T	C	SEC11A		0|1	1|0	0|0	0|0	1|0	0|1	0|1	1|0	1|1	0|0	1|1	1|0	1|0	1|1	1|1	1|0	0|1	0|1	0|1	1|1	0|0	1|1	1|1	1|1	0|1	1|1	1|1	0|0	1|1	1|1	1|1	1|1	0|1	1|1	1|1	1|1	0|1	1|1	1|1	1|1
18	19761572	18:19761572	72	0.165239	0.265503	A	G	SEC11A		0|1	1|0	0|0	0|0	1|0	0|1	0|0	1|0	1|1	0|0	1|1	1|0	1|0	1|1	1|1	1|0	0|1	0|1	0|1	1|1	0|0	1|1	1|1	1|1	0|1	1|1	1|1	0|0	1|1	1|1	1|1	1|1	0|1	1|1	1|1	1|1	0|1	1|1	1|1	1|1
20	10165617	20:10165617	73	0.165173	0.261445	A	G			0|1	0|1	1|1	0|0	0|0	0|0	0|0	1|1	0|0	1|0	0|0	0|0	1|0	1|0	0|1	0|0	1|1	1|0	1|1	1|1	1|0	0|0	0|0	0|0	0|0	0|0	0|0	0|0	0|0	0|0	0|0	1|1	0|0	0|0	0|0	0|0	0|0	0|0	0|1	0|0
20	10165644	20:10165644	73	0.165173	0.261445	G	A			0|1	0|1	1|1	0|0	0|0	0|0	0|0	1|1	0|0	1|0	0|0	0|0	1|0	1|0	0|1	0|0	1|1	1|0	1|1	1|1	1|0	0|0	0|0	0|0	0|0	0|0	0|0	0|0	0|0	0|0	0|0	1|1	0|0	0|0	0|0	0|0	0|0	0|0	0|1	0|0
20	10165660	20:10165660	73	0.165173	0.261445	C	T			0|1	0|1	1|1	0|0	0|0	0|0	0|0	1|1	0|0	1|0	0|0	0|0	1|0	1|0	0|1	0|0	1|1	1|0	1|1	1|1	1|0	0|0	0|0	0|0	0|0	0|0	0|0	0|0	0|0	0|0	0|0	1|1	0|0	0|0	0|0	0|0	0|0	0|0	0|1	0|0
20	10165721	20:10165721	73	0.165173	0.261445	G	A			0|1	0|1	1|1	0|0	0|0	0|0	0|0	1|1	0|0	1|0	0|0	0|0	1|0	1|0	0|1	0|0	1|1	1|0	1|1	1|1	1|0	0|0	0|0	0|0	0|0	0|0	0|0	0|0	0|0	0|0	0|0	1|1	0|0	0|0	0|0	0|0	0|0	0|0	0|1	0|0
20	48930195	20:48930195	74	0.176505	0.280035	C	T	PAK1IP1		1|1	0|1	0|0	1|1	0|0	0|1	0|0	0|1	0|0	0|0	0|0	0|0	1|0	1|0	0|0	0|0	0|0	1|1	0|0	1|0	0|0	0|1	0|0	0|0	0|0	0|0	0|0	0|0	0|0	0|0	0|0	0|0	0|0	0|0	0|0	0|0	0|0	0|0	0|0	0|0
20	48930715	20:48930715	74	0.158103	0.250563	T	C	TMEM14C		1|1	0|1	0|0	1|1	0|0	0|1	0|0	1|1	0|0	0|0	0|0	0|0	1|0	1|0	0|0	0|0	0|0	1|1	0|0	1|0	0|0	0|1	0|0	0|0	0|0	0|0	0|0	0|0	0|0	0|0	0|0	0|0	1|0	0|0	0|0	0|0	0|0	0|0	0|0	0|0
20	48930721	20:48930721	74	0.158103	0.250563	T	G	TMEM14C		1|1	0|1	0|0	1|1	0|0	0|1	0|0	1|1	0|0	0|0	0|0	0|0	1|0	1|0	0|0	0|0	0|0	1|1	0|0	1|0	0|0	0|1	0|0	0|0	0|0	0|0	0|0	0|0	0|0	0|0	0|0	0|0	1|0	0|0	0|0	0|0	0|0	0|0	0|0	0|0
20	48930889	20:48930889	74	0.176505	0.276479	G	A	TMEM14C		1|1	0|1	0|0	1|1	0|0	0|1	0|0	1|1	0|0	0|0	0|0	0|0	1|0	1|0	0|0	0|0	0|0	1|1	0|0	1|0	0|0	0|0	0|0	0|0	0|0	0|0	0|0	0|0	0|0	0|0	0|0	0|0	0|0	0|0	0|0	0|0	0|0	0|0	0|0	0|0
20	48930899	20:48930899	74	0.192584	0.30148	A	G	TMEM14C		1|1	0|1	0|0	1|1	0|0	0|1	0|0	1|1	0|0	0|0	0|0	0|0	1|0	1|0	0|0	0|0	0|0	1|1	0|0	1|0	0|0	0|1	0|0	0|0	0|0	0|0	0|0	0|0	0|0	0|0	0|0	0|0	0|0	0|0	0|0	0|0	0|0	0|0	0|0	0|0
20	48930977	20:48930977	74	0.176505	0.280035	C	T	TMEM14C		1|1	0|1	0|0	1|1	0|0	0|1	0|0	0|1	0|0	0|0	0|0	0|0	1|0	1|0	0|0	0|0	0|0	1|1	0|0	1|0	0|0	0|1	0|0	0|0	0|0	0|0	0|0	0|0	0|0	0|0	0|0	0|0	0|0	0|0	0|0	0|0	0|0	0|0	0|0	0|0
20	48931289	20:48931289	74	0.176505	0.280035	G	A	TMEM14C		1|1	0|1	0|0	1|1	0|0	0|1	0|0	0|1	0|0	0|0	0|0	0|0	1|0	1|0	0|0	0|0	0|0	1|1	0|0	1|0	0|0	0|1	0|0	0|0	0|0	0|0	0|0	0|0	0|0	0|0	0|0	0|0	0|0	0|0	0|0	0|0	0|0	0|0	0|0	0|0
20	48931349	20:48931349	74	0.176505	0.280035	A	G	TMEM14C		1|1	0|1	0|0	1|1	0|0	0|1	0|0	0|1	0|0	0|0	0|0	0|0	1|0	1|0	0|0	0|0	0|0	1|1	0|0	1|0	0|0	0|1	0|0	0|0	0|0	0|0	0|0	0|0	0|0	0|0	0|0	0|0	0|0	0|0	0|0	0|0	0|0	0|0	0|0	0|0
20	48931691	20:48931691	74	0.192584	0.30148	C	G	TMEM14C		1|1	0|1	0|0	1|1	0|0	0|1	0|0	1|1	0|0	0|0	0|0	0|0	1|0	1|0	0|0	0|0	0|0	1|1	0|0	1|0	0|0	0|1	0|0	0|0	0|0	0|0	0|0	0|0	0|0	0|0	0|0	0|0	0|0	0|0	0|0	0|0	0|0	0|0	0|0	0|0
20	48932056	20:48932056	74	0.176505	0.276479	T	C	TMEM14C		1|1	0|1	0|0	1|1	0|0	0|1	0|0	1|1	0|0	0|0	0|0	0|0	1|0	1|0	0|0	0|0	0|0	1|1	0|0	1|0	0|0	0|0	0|0	0|0	0|0	0|0	0|0	0|0	0|0	0|0	0|0	0|0	0|0	0|0	0|0	0|0	0|0	0|0	0|0	0|0
20	48934113	20:48934113	74	0.158103	0.250563	T	C	TMEM14C		1|1	0|1	0|0	1|1	0|0	0|1	0|0	1|1	0|0	0|0	0|0	1|0	1|0	1|0	0|0	0|0	0|0	1|1	0|0	0|0	0|0	0|1	0|0	0|0	1|0	0|0	0|0	0|0	0|0	0|0	0|0	0|0	0|0	0|0	0|0	0|0	0|0	0|0	0|0	0|0
20	48934159	20:48934159	74	0.174142	0.276056	T	G	TMEM14C		1|1	0|1	0|0	1|1	0|0	0|1	0|0	1|1	0|0	0|0	0|0	1|0	1|0	1|0	0|0	0|0	0|0	1|1	0|0	1|0	0|0	0|1	0|0	0|0	1|0	0|0	0|0	0|0	0|0	0|0	0|0	0|0	0|0	0|0	0|0	0|0	0|0	0|0	0|0	0|0
20	48936644	20:48936644	74	0.174142	0.276056	T	C	PAK1IP1		1|1	0|1	0|0	1|1	0|0	0|1	0|0	1|1	0|0	0|0	0|0	1|0	1|0	1|0	0|0	0|0	0|0	1|1	0|0	1|0	0|0	0|1	0|0	0|0	1|0	0|0	0|0	0|0	0|0	0|0	0|0	0|0	0|0	0|0	0|0	0|0	0|0	0|0	0|0	0|0
20	48936764	20:48936764	74	0.158103	0.253777	C	T	PAK1IP1		1|1	0|1	0|0	1|1	0|0	0|1	0|0	0|1	0|0	0|0	0|0	1|0	1|0	1|0	0|0	0|0	0|0	1|1	0|0	1|0	0|0	0|1	0|0	0|0	1|0	0|0	0|0	0|0	0|0	0|0	0|0	0|0	0|0	0|0	0|0	0|0	0|0	0|0	0|0	0|0
20	48939149	20:48939149	74	0.160839	0.255137	G	A	PAK1IP1		1|1	0|0	0|0	1|1	0|0	0|1	0|0	1|0	0|0	0|0	0|0	1|0	0|0	1|0	0|0	0|0	0|0	1|1	0|0	1|0	0|0	0|1	0|0	0|0	0|0	0|0	0|0	0|0	0|0	0|0	0|0	0|0	0|0	0|0	0|0	0|0	0|0	0|0	0|0	0|0
21	46983631	21:46983631	75	0.179802	0.290523	G	A	ANKRD13D		0|0	1|0	0|1	1|1	1|0	0|0	0|0	0|1	0|1	1|0	0|0	0|0	0|1	0|1	1|1	0|0	0|0	0|0	1|0	1|0	0|1	0|1	1|1	0|0	1|0	1|1	1|1	1|1	1|0	1|1	1|1	1|1	1|1	1|1	1|1	1|1	1|0	0|1	1|0	1|1
21	46985062	21:46985062	75	0.198532	0.316977	C	T	ENSOARG00020011311		0|0	1|0	0|1	1|1	1|0	0|0	0|0	0|1	0|1	1|0	0|0	0|0	0|1	0|1	1|1	0|0	0|0	0|0	1|0	1|0	0|0	0|1	1|1	0|0	1|0	1|1	1|1	1|1	1|0	1|1	1|1	1|1	1|1	1|1	1|1	1|1	1|0	0|1	1|0	1|1
21	46986713	21:46986713	75	0.178031	0.285699	C	T	ENSOARG00020011311		0|0	1|0	0|1	1|1	1|0	0|0	0|0	0|1	0|1	1|0	0|0	0|0	0|0	0|1	1|1	0|0	0|0	0|0	1|0	1|0	0|0	0|0	1|1	0|0	1|0	0|1	1|1	1|1	1|0	1|1	0|1	1|1	1|1	1|1	1|1	1|1	1|0	0|1	1|0	1|1
22	25306615	22:25306615	76	0.149104	0.240774	T	G	ARMH3		0|0	1|0	1|0	0|0	1|0	0|0	0|1	0|0	0|0	1|0	1|0	0|0	0|0	1|1	0|0	0|0	1|0	1|1	1|1	1|0	1|0	1|1	0|0	0|0	0|0	0|0	0|0	0|0	1|0	0|0	0|0	0|0	0|0	0|0	0|0	0|0	0|0	0|0	0|0	0|0
22	25322233	22:25322233	76	0.176399	0.281942	A	G	ARMH3		0|0	1|0	1|0	0|0	1|0	0|0	0|0	0|0	1|1	1|0	1|0	0|0	0|0	1|1	0|0	0|0	1|0	1|1	1|0	1|0	1|0	1|1	0|0	0|0	0|0	0|0	0|0	0|0	0|0	0|0	0|0	0|0	0|0	0|0	0|0	0|0	0|0	0|0	0|0	0|0
22	25345090	22:25345090	76	0.165173	0.268885	G	C	ARMH3		0|1	1|0	1|0	0|0	1|0	0|0	0|1	0|0	1|1	1|0	1|0	0|0	0|0	1|1	0|0	0|0	1|0	0|1	1|0	1|0	1|0	1|1	0|0	0|0	0|0	0|0	0|0	0|0	0|0	0|0	0|0	0|0	0|0	0|0	0|1	0|0	0|0	0|0	0|0	0|0
22	25348822	22:25348822	76	0.176077	0.284049	C	T	ARMH3		0|1	1|0	1|0	0|0	1|0	0|0	1|1	0|0	1|1	1|1	1|1	0|1	0|0	1|1	0|0	0|1	1|0	1|1	1|0	1|0	1|0	1|0	0|0	0|0	0|0	0|0	0|0	0|0	0|0	0|0	0|0	0|0	0|1	0|0	0|1	0|0	0|0	1|0	0|0	0|0
22	25349555	22:25349555	76	0.159237	0.259809	G	A	ARMH3		0|1	1|0	1|0	0|0	1|0	0|0	1|1	0|0	0|1	1|1	1|1	0|1	0|0	1|1	0|0	0|1	1|0	1|1	1|0	1|0	1|0	1|0	0|0	0|0	0|0	0|0	0|0	0|0	0|0	0|0	0|0	0|0	0|1	0|0	0|1	0|0	0|0	1|0	0|0	0|0
22	25402899	22:25402899	77	0.158103	0.260205	A	C	LDB1	1	1|0	0|0	1|0	0|0	1|0	0|0	0|1	0|0	0|1	1|0	1|0	0|0	0|0	1|1	0|0	1|0	0|0	0|1	1|0	1|0	1|0	0|0	0|0	0|0	0|0	0|0	0|0	0|0	0|0	0|0	0|0	0|0	0|0	0|0	0|0	0|0	0|0	0|0	0|0	0|0
22	25415490	22:25415490	77	0.176505	0.28359	A	C	LDB1	1	1|0	0|0	1|0	0|0	0|0	0|0	0|0	0|0	0|1	1|0	1|0	0|0	0|0	1|1	0|0	1|0	0|0	1|1	1|0	1|0	1|0	0|0	0|0	0|0	0|0	0|0	0|0	0|0	0|0	0|0	0|0	0|0	0|0	0|0	0|0	0|0	0|0	0|0	0|0	0|0
22	25422526	22:25422526	77	0.160839	0.258991	T	C	LDB1	1	1|0	0|0	1|0	0|0	0|0	0|0	0|0	0|0	0|1	1|0	1|0	0|0	0|0	1|1	0|0	1|0	0|0	1|1	1|0	1|0	0|0	0|0	0|0	0|0	0|0	0|0	0|0	0|0	0|0	0|0	0|0	0|0	0|0	0|0	0|0	0|0	0|0	0|0	0|0	0|0
22	38088492	22:38088492	78	0.22025	0.338732	T	C	ABLIM1	1	0|0	0|0	0|1	0|0	0|0	0|0	0|0	0|0	0|0	0|0	0|0	0|0	0|0	0|0	0|0	0|0	0|0	0|0	0|0	0|0	0|0	0|0	0|0	1|1	0|0	1|1	0|0	0|0	0|1	0|0	1|1	1|1	0|0	0|0	0|0	1|0	0|1	1|0	0|0	1|1
22	38088527	22:38088527	78	0.203824	0.316995	T	C	ABLIM1	1	0|0	0|0	0|1	0|0	0|0	0|0	0|0	0|0	0|0	0|0	0|0	0|0	0|0	0|0	0|0	0|0	0|0	0|0	0|0	0|0	0|0	0|0	0|0	1|1	0|0	1|1	0|0	0|0	0|1	0|0	0|1	1|1	0|0	0|0	0|0	1|0	0|1	1|0	0|0	1|1
22	38088549	22:38088549	78	0.203824	0.319573	C	T	ABLIM1	1	0|0	0|0	0|1	0|0	0|0	0|0	0|0	0|0	0|0	0|0	0|0	0|0	0|0	0|0	0|0	0|0	0|0	0|0	0|0	0|0	0|0	0|0	0|0	1|1	0|0	1|1	0|0	0|0	0|1	0|0	0|1	1|1	0|0	0|0	1|0	1|0	0|1	1|0	0|0	1|0
22	38088556	22:38088556	78	0.203824	0.319573	C	T	ABLIM1	1	0|0	0|0	0|1	0|0	0|0	0|0	0|0	0|0	0|0	0|0	0|0	0|0	0|0	0|0	0|0	0|0	0|0	0|0	0|0	0|0	0|0	0|0	0|0	1|1	0|0	1|1	0|0	0|0	0|1	0|0	0|1	1|1	0|0	0|0	1|0	1|0	0|1	1|0	0|0	1|0
22	38088947	22:38088947	78	0.172373	0.27427	G	A	ABLIM1	1	0|0	0|0	0|1	0|0	0|0	0|0	0|0	0|0	0|0	0|0	0|0	0|0	0|0	0|0	0|0	0|0	0|0	0|0	0|0	0|0	0|0	0|0	0|0	1|1	0|0	1|1	0|0	0|0	0|1	0|0	0|1	1|1	0|0	0|0	1|0	1|0	0|1	1|0	0|0	1|0
22	38089164	22:38089164	78	0.187871	0.298215	T	C	ABLIM1	1	0|0	0|0	0|0	0|0	0|0	0|0	0|0	0|1	0|0	0|0	0|0	0|0	0|0	0|0	0|0	0|0	0|0	0|0	0|0	0|0	0|0	0|0	0|0	1|1	0|0	1|1	0|0	0|0	0|1	0|0	0|1	1|1	0|0	0|0	1|0	1|0	0|1	1|0	0|0	1|0
22	38089204	22:38089204	78	0.187871	0.298215	C	A	ABLIM1	1	0|0	0|0	0|0	0|0	0|0	0|0	0|0	0|1	0|0	0|0	0|0	0|0	0|0	0|0	0|0	0|0	0|0	0|0	0|0	0|0	0|0	0|0	0|0	1|1	0|0	1|1	0|0	0|0	0|1	0|0	0|1	1|1	0|0	0|0	1|0	1|0	0|1	1|0	0|0	1|0
22	38089219	22:38089219	78	0.187871	0.298215	T	A	ABLIM1	1	0|0	0|0	0|0	0|0	0|0	0|0	0|0	0|1	0|0	0|0	0|0	0|0	0|0	0|0	0|0	0|0	0|0	0|0	0|0	0|0	0|0	0|0	0|0	1|1	0|0	1|1	0|0	0|0	0|1	0|0	0|1	1|1	0|0	0|0	1|0	1|0	0|1	1|0	0|0	1|0
22	38089525	22:38089525	78	0.172925	0.274908	C	T	ABLIM1	1	0|0	0|0	0|1	0|0	0|0	0|0	0|0	0|1	0|0	0|0	0|0	0|0	0|0	0|0	0|0	0|0	0|0	0|0	0|0	0|0	0|0	0|0	0|0	1|1	0|0	1|1	0|0	0|0	0|1	0|0	0|1	1|1	0|0	0|0	1|0	1|0	0|1	1|0	0|0	1|1
22	38090058	22:38090058	78	0.172373	0.27427	G	C	ABLIM1	1	0|0	0|0	0|0	0|0	0|0	0|0	0|0	0|1	0|0	0|0	0|0	0|0	0|0	0|0	0|0	0|0	0|0	0|0	0|0	0|0	0|0	0|0	0|0	1|1	0|0	1|1	0|0	0|0	0|1	0|0	0|1	1|0	0|0	0|0	1|0	1|0	0|0	1|0	0|0	1|1
22	38090402	22:38090402	78	0.172373	0.27427	T	C	ABLIM1	1	0|0	0|0	0|0	0|0	0|0	0|0	0|0	0|1	0|0	0|0	0|0	0|0	0|0	0|0	0|0	0|0	0|0	0|0	0|0	0|0	0|0	0|0	0|0	1|1	0|0	1|1	0|0	0|0	0|1	0|0	0|1	1|0	0|0	0|0	1|0	1|0	0|0	1|0	0|0	1|1
22	38090687	22:38090687	78	0.157317	0.25031	G	A	ABLIM1	1	0|0	0|0	0|0	0|0	0|0	0|0	0|0	0|1	0|0	0|0	0|0	0|0	0|0	0|0	0|0	0|0	0|0	0|0	0|0	0|0	0|0	0|0	0|0	1|1	0|0	1|1	0|0	0|0	0|1	0|0	0|1	1|0	0|0	0|0	1|0	1|0	0|0	1|0	0|0	1|1
22	38090823	22:38090823	78	0.161491	0.253592	T	A	ABLIM1	1	0|0	0|0	0|0	0|0	0|0	0|0	0|0	0|0	0|0	0|0	0|0	0|0	0|0	0|0	0|0	0|0	0|0	0|0	0|0	0|0	0|0	0|0	0|0	1|1	0|0	1|1	0|0	0|0	0|1	0|0	0|0	1|0	1|0	0|0	0|0	1|0	0|0	0|0	0|0	1|1
22	38091994	22:38091994	78	0.191304	0.303754	A	G	ABLIM1	1	0|0	0|0	0|0	0|0	0|0	0|0	0|0	0|0	0|0	0|0	0|0	0|0	0|0	0|0	0|0	0|0	0|0	0|0	0|0	0|0	0|0	0|0	0|0	1|1	0|0	1|1	0|0	0|0	0|1	0|0	0|1	1|0	1|0	0|0	1|0	1|0	0|0	1|0	0|0	1|0
22	38092060	22:38092060	78	0.172373	0.277147	G	A	ABLIM1	1	0|0	0|0	0|0	0|0	0|0	0|0	0|0	0|1	0|0	0|0	0|0	0|0	0|0	0|0	0|0	0|0	0|0	0|0	0|0	0|0	0|0	0|0	0|0	1|1	0|0	1|1	0|0	0|0	0|1	0|0	0|1	1|0	1|0	0|0	1|0	1|0	0|0	1|0	0|0	1|1
22	38092212	22:38092212	78	0.172373	0.277147	T	C	ABLIM1	1	0|0	0|0	0|0	0|0	0|0	0|0	0|0	0|1	0|0	0|0	0|0	0|0	0|0	0|0	0|0	0|0	0|0	0|0	0|0	0|0	0|0	0|0	0|0	1|1	0|0	1|1	0|0	0|0	0|1	0|0	0|1	1|0	1|0	0|0	1|0	1|0	0|0	1|0	0|0	1|1
22	38092324	22:38092324	78	0.172373	0.27427	C	T	ABLIM1	1	0|0	0|0	0|0	0|0	0|0	0|0	0|0	0|1	0|0	0|0	0|0	0|0	0|0	0|0	0|0	0|0	0|0	0|0	0|0	0|0	0|0	0|0	0|0	1|1	0|0	1|1	0|0	0|0	0|1	0|0	0|1	1|0	1|0	0|0	0|0	1|0	0|0	1|0	0|0	1|1
22	38092601	22:38092601	78	0.157317	0.256421	T	C	ABLIM1	1	0|0	0|0	0|0	0|0	0|0	0|0	0|0	0|1	0|0	0|0	0|0	0|0	0|0	0|0	0|0	0|0	0|0	0|0	0|0	0|0	0|0	0|0	0|0	1|1	0|0	1|1	0|0	0|0	0|1	0|0	0|1	1|0	1|0	0|0	1|0	1|0	0|0	1|0	0|0	1|0
22	38092921	22:38092921	78	0.157317	0.253366	G	A	ABLIM1	1	0|0	0|0	0|0	0|0	0|0	0|0	0|0	0|1	0|0	0|0	0|0	0|0	0|0	0|0	0|0	0|0	0|0	0|0	0|0	0|0	0|0	0|0	0|0	1|1	0|0	1|1	0|0	0|0	0|1	0|0	0|1	1|0	0|0	0|0	1|0	1|0	0|0	1|0	0|0	1|1
22	38092992	22:38092992	78	0.157317	0.253366	T	C	ABLIM1	1	0|0	0|0	0|0	0|0	0|0	0|0	0|0	0|1	0|0	0|0	0|0	0|0	0|0	0|0	0|0	0|0	0|0	0|0	0|0	0|0	0|0	0|0	0|0	1|1	0|0	1|1	0|0	0|0	0|1	0|0	0|1	1|0	0|0	0|0	1|0	1|0	0|0	1|0	0|0	1|1
22	38093141	22:38093141	78	0.157317	0.253366	G	A	ABLIM1	1	0|0	0|0	0|0	0|0	0|0	0|0	0|0	0|1	0|0	0|0	0|0	0|0	0|0	0|0	0|0	0|0	0|0	0|0	0|0	0|0	0|0	0|0	0|0	1|1	0|0	1|1	0|0	0|0	0|1	0|0	0|1	1|0	0|0	0|0	1|0	1|0	0|0	1|0	0|0	1|1
22	38093166	22:38093166	78	0.157317	0.253366	G	T	ABLIM1	1	0|0	0|0	0|0	0|0	0|0	0|0	0|0	0|1	0|0	0|0	0|0	0|0	0|0	0|0	0|0	0|0	0|0	0|0	0|0	0|0	0|0	0|0	0|0	1|1	0|0	1|1	0|0	0|0	0|1	0|0	0|1	1|0	0|0	0|0	1|0	1|0	0|0	1|0	0|0	1|1
22	38093503	22:38093503	78	0.161491	0.257193	G	A	ABLIM1	1	0|0	0|0	0|0	0|0	0|0	0|0	0|0	0|0	0|0	0|0	0|0	0|0	0|0	0|0	0|0	0|0	0|0	0|0	0|0	0|0	0|0	0|0	0|0	1|1	0|0	1|1	0|0	0|0	0|1	0|0	0|1	1|0	0|0	0|0	0|0	1|0	0|0	1|0	0|0	1|1
22	38093556	22:38093556	78	0.147157	0.233765	T	C	ABLIM1	1	0|0	0|0	0|0	0|0	0|0	0|0	0|0	0|0	0|0	0|0	0|0	0|0	0|0	0|0	0|0	0|0	0|0	0|0	0|0	0|0	0|0	0|0	0|0	1|1	0|0	1|1	0|0	0|0	0|1	0|0	0|1	1|0	0|0	0|0	0|0	1|0	0|0	0|0	0|0	1|1
22	38093568	22:38093568	78	0.147157	0.233765	T	A	ABLIM1	1	0|0	0|0	0|0	0|0	0|0	0|0	0|0	0|0	0|0	0|0	0|0	0|0	0|0	0|0	0|0	0|0	0|0	0|0	0|0	0|0	0|0	0|0	0|0	1|1	0|0	1|1	0|0	0|0	0|1	0|0	0|1	1|0	0|0	0|0	0|0	1|0	0|0	0|0	0|0	1|1
22	38094037	22:38094037	78	0.172373	0.27427	G	A	ABLIM1	1	0|0	0|0	0|0	0|0	0|0	0|0	0|0	0|1	0|0	0|0	0|0	0|0	0|0	0|0	0|0	0|0	0|0	0|0	0|0	0|0	0|0	0|0	0|0	1|1	0|0	1|1	0|0	0|0	0|1	0|0	0|1	1|0	1|0	0|0	0|0	1|0	0|0	1|0	0|0	1|1
22	38094113	22:38094113	78	0.157317	0.25031	A	C	ABLIM1	1	0|0	0|0	0|0	0|0	0|0	0|0	0|0	0|1	0|0	0|0	0|0	0|0	0|0	0|0	0|0	0|0	0|0	0|0	0|0	0|0	0|0	0|0	0|0	1|1	0|0	1|1	0|0	0|0	0|1	0|0	0|1	1|0	1|0	0|0	0|0	1|0	0|0	0|0	0|0	1|1
22	38094352	22:38094352	78	0.161491	0.257193	G	C	ABLIM1	1	0|0	0|0	0|0	0|0	0|0	0|0	0|0	0|0	0|0	0|0	0|0	0|0	0|0	0|0	0|0	0|0	0|0	0|0	0|0	0|0	0|0	0|0	0|0	1|1	0|0	1|1	0|0	0|0	0|1	0|0	0|1	1|0	1|0	0|0	0|0	1|0	0|0	0|0	0|0	1|1
22	38094587	22:38094587	78	0.172373	0.271392	A	G	ABLIM1	1	0|0	0|0	0|0	0|0	0|0	0|0	0|0	0|1	0|0	0|0	0|0	0|0	0|0	0|0	0|0	0|0	0|0	0|0	0|0	0|0	0|0	0|0	0|0	1|1	0|0	1|1	0|0	0|0	0|1	0|0	0|1	1|0	1|1	1|1	0|0	1|0	0|0	0|0	0|0	1|1
22	38094655	22:38094655	78	0.157317	0.25031	T	G	ABLIM1	1	0|0	0|0	0|0	0|0	0|0	0|0	0|0	0|1	0|0	0|0	0|0	0|0	0|0	0|0	0|0	0|0	0|0	0|0	0|0	0|0	0|0	0|0	0|0	1|1	0|0	1|1	0|0	0|0	0|1	0|0	0|1	1|0	1|1	0|0	0|0	1|0	0|0	0|0	0|0	1|1
22	38094710	22:38094710	78	0.157317	0.25031	A	G	ABLIM1	1	0|0	0|0	0|0	0|0	0|0	0|0	0|0	0|1	0|0	0|0	0|0	0|0	0|0	0|0	0|0	0|0	0|0	0|0	0|0	0|0	0|0	0|0	0|0	1|1	0|0	1|1	0|0	0|0	0|1	0|0	0|1	1|0	1|1	0|0	0|0	1|0	0|0	0|0	0|0	1|1
22	38094832	22:38094832	78	0.157317	0.25031	G	A	ABLIM1	1	0|0	0|0	0|0	0|0	0|0	0|0	0|0	0|1	0|0	0|0	0|0	0|0	0|0	0|0	0|0	0|0	0|0	0|0	0|0	0|0	0|0	0|0	0|0	1|1	0|0	1|1	0|0	0|0	0|1	0|0	0|1	1|0	0|1	0|0	0|0	1|0	0|0	0|0	0|1	1|1
22	38094895	22:38094895	78	0.157611	0.250612	T	G	ABLIM1	1	0|0	0|0	0|1	0|0	0|0	0|0	0|0	0|1	0|0	0|0	0|0	0|0	0|0	0|0	0|0	0|0	0|0	0|0	0|0	0|0	0|0	0|0	0|0	1|1	0|0	1|1	0|0	0|0	0|1	0|0	0|1	1|0	1|1	0|0	0|0	1|0	0|0	0|0	0|1	1|1
22	38094925	22:38094925	78	0.157611	0.250612	T	C	ABLIM1	1	0|0	0|0	0|1	0|0	0|0	0|0	0|0	0|1	0|0	0|0	0|0	0|0	0|0	0|0	0|0	0|0	0|0	0|0	0|0	0|0	0|0	0|0	0|0	1|1	0|0	1|1	0|0	0|0	0|1	0|0	0|1	1|0	1|1	0|0	0|0	1|0	0|0	0|0	0|1	1|1
22	38108337	22:38108337	78	0.176201	0.283859	T	C	ABLIM1	1	0|0	0|0	0|0	0|0	0|0	0|0	0|0	0|0	0|0	0|0	0|0	0|0	0|0	0|0	0|0	0|0	0|0	0|0	0|0	0|0	0|0	0|0	0|1	0|0	0|0	1|1	0|0	0|0	0|1	0|0	0|0	1|0	0|1	0|0	0|0	0|0	1|0	0|0	0|1	1|1
22	40966731	22:40966731	79	0.172578	0.271834	C	T			1|1	1|1	1|1	1|1	1|1	1|1	1|1	0|1	1|1	1|1	1|1	1|1	0|1	0|0	1|1	0|1	0|1	0|1	1|1	0|1	1|1	1|1	0|0	1|0	0|0	0|0	1|1	1|1	0|0	1|1	0|0	1|1	0|0	0|0	1|1	1|1	1|0	0|1	1|1	0|0
22	40966898	22:40966898	79	0.207723	0.32154	C	T			1|1	1|1	1|1	1|1	1|1	1|1	1|1	0|1	1|1	1|1	1|1	1|1	0|1	0|0	1|1	0|1	0|1	0|1	1|1	0|1	1|1	1|1	0|0	1|0	0|0	0|0	1|1	1|1	0|0	1|1	0|0	1|1	0|0	0|0	1|1	1|1	0|0	0|0	1|1	0|0
22	40967645	22:40967645	79	0.149017	0.236086	A	G			1|1	1|1	1|1	1|1	1|1	1|1	0|0	0|1	1|1	1|1	1|1	1|1	0|1	0|0	1|1	0|1	0|1	0|1	1|1	0|1	1|1	1|1	0|0	1|0	1|0	0|0	1|1	0|0	0|0	1|1	0|0	1|1	0|0	0|0	1|1	1|1	1|0	0|1	1|1	0|0
22	55394236	22:55394236	80	0.172373	0.271392	A	G	ECHS1		1|1	1|1	1|1	1|1	1|1	1|1	1|1	1|1	1|1	1|1	1|1	1|1	1|1	1|1	1|1	1|1	1|1	1|1	1|0	1|1	1|1	1|1	0|0	0|1	1|1	0|0	1|1	1|1	1|0	1|1	0|0	0|1	1|1	1|1	1|1	1|1	1|1	0|1	0|1	0|0
22	55406429	22:55406429	80	0.160905	0.255733	C	T	ENSOARG00020009721		1|1	1|1	1|1	1|1	1|1	1|1	1|1	1|1	1|1	1|1	1|1	1|1	0|1	1|1	1|1	1|1	1|1	1|1	1|0	1|0	1|1	1|1	0|0	0|0	1|1	0|0	1|1	1|1	0|0	1|1	0|0	0|1	1|1	1|1	1|1	1|1	0|1	0|1	0|1	0|0
22	55408413	22:55408413	80	0.172925	0.274908	C	G	ENSOARG00020009721		1|1	1|1	1|1	1|1	1|1	1|1	1|1	1|1	1|1	1|1	1|1	1|1	1|1	1|1	1|1	1|1	1|1	1|1	1|0	1|0	1|1	1|1	0|0	0|1	1|1	0|0	1|1	1|1	0|0	1|1	0|0	0|1	1|1	1|1	1|1	1|1	0|1	0|1	0|1	0|0
22	55408418	22:55408418	80	0.172925	0.274908	G	A	ENSOARG00020009721		1|1	1|1	1|1	1|1	1|1	1|1	1|1	1|1	1|1	1|1	1|1	1|1	1|1	1|1	1|1	1|1	1|1	1|1	1|0	1|0	1|1	1|1	0|0	0|1	1|1	0|0	1|1	1|1	0|0	1|1	0|0	0|1	1|1	1|1	1|1	1|1	0|1	0|1	0|1	0|0
22	55408567	22:55408567	80	0.172925	0.274908	C	A	ENSOARG00020009721		1|1	1|1	1|1	1|1	1|1	1|1	1|1	1|1	1|1	1|1	1|1	1|1	1|1	1|1	1|1	1|1	1|1	1|1	1|0	1|0	1|1	1|1	0|0	0|1	1|1	0|0	1|1	1|1	0|0	1|1	0|0	0|1	1|1	1|1	1|1	1|1	0|1	0|1	0|1	0|0
22	55414251	22:55414251	80	0.157611	0.250612	G	A	ENSOARG00020009721		1|1	1|1	1|1	1|1	1|1	1|1	1|1	1|1	1|1	1|1	1|1	1|1	1|1	1|1	1|1	1|1	1|1	1|1	1|0	1|0	1|1	1|1	0|0	0|1	1|1	0|1	1|1	1|1	0|0	1|1	0|0	1|1	1|1	1|1	1|1	1|1	0|1	0|1	0|1	0|0
22	55415040	22:55415040	80	0.160079	0.25398	G	A	ENSOARG00020009721		1|0	0|1	1|1	0|0	1|1	1|1	0|1	1|0	0|0	1|1	1|1	1|1	0|1	1|0	1|1	1|1	1|1	1|1	1|0	1|0	1|1	0|1	0|0	0|0	1|1	0|0	1|1	0|0	0|0	0|0	1|0	1|1	0|0	0|1	0|1	1|1	0|0	0|0	0|0	0|0
22	55420259	22:55420259	80	0.188741	0.296845	G	A	MTG1		0|0	0|0	0|0	0|0	0|0	0|0	0|0	0|0	0|0	0|0	0|0	0|0	0|0	0|0	0|0	0|0	0|0	0|0	0|1	0|1	0|0	0|0	1|1	0|0	0|0	1|0	0|0	0|0	1|1	0|0	1|1	1|1	0|0	0|0	1|0	0|0	1|0	1|0	1|0	1|1
22	55422394	22:55422394	80	0.147157	0.233765	C	T	MTG1		0|0	0|0	0|0	0|0	0|0	0|0	0|0	0|0	0|0	0|0	0|0	0|0	0|0	0|0	0|0	0|0	0|0	0|0	0|0	0|0	0|0	0|0	1|1	0|0	0|0	1|1	0|0	0|0	0|1	0|0	0|0	1|1	0|0	0|0	1|0	0|0	1|0	0|0	0|0	1|0
22	55422404	22:55422404	80	0.147157	0.233765	T	C	MTG1		0|0	0|0	0|0	0|0	0|0	0|0	0|0	0|0	0|0	0|0	0|0	0|0	0|0	0|0	0|0	0|0	0|0	0|0	0|0	0|0	0|0	0|0	1|1	0|0	0|0	1|1	0|0	0|0	0|1	0|0	0|0	1|1	0|0	0|0	1|0	0|0	1|0	0|0	0|0	1|0
22	55422411	22:55422411	80	0.147157	0.233765	G	A	MTG1		0|0	0|0	0|0	0|0	0|0	0|0	0|0	0|0	0|0	0|0	0|0	0|0	0|0	0|0	0|0	0|0	0|0	0|0	0|0	0|0	0|0	0|0	1|1	0|0	0|0	1|1	0|0	0|0	0|1	0|0	0|0	1|1	0|0	0|0	1|0	0|0	1|0	0|0	0|0	1|0
23	4191586	23:4191586	81	0.172578	0.271834	A	G			0|0	0|0	0|0	0|0	1|1	0|0	1|0	0|0	0|0	0|0	0|1	0|1	0|0	0|0	1|0	0|0	0|1	0|1	0|0	0|0	0|0	0|0	1|1	1|0	0|0	1|1	1|1	1|1	1|1	0|0	0|1	1|0	1|1	1|0	0|0	1|1	1|1	1|1	0|0	0|0
23	4193306	23:4193306	81	0.161189	0.253933	A	C			0|0	0|0	0|0	0|0	1|1	0|0	1|0	0|0	0|0	0|1	0|1	0|1	0|0	0|0	1|0	0|0	1|1	0|1	1|1	0|0	0|0	0|0	1|1	1|0	0|0	1|1	1|1	1|1	1|1	0|0	1|1	0|1	1|1	1|0	1|0	1|1	1|1	1|1	0|0	1|1
23	4193310	23:4193310	81	0.161189	0.253933	G	A			0|0	0|0	0|0	0|0	1|1	0|0	1|0	0|0	0|0	0|1	0|1	0|1	0|0	0|0	1|0	0|0	1|1	0|1	1|1	0|0	0|0	0|0	1|1	1|0	0|0	1|1	1|1	1|1	1|1	0|0	1|1	0|1	1|1	1|0	1|0	1|1	1|1	1|1	0|0	1|1
23	4193347	23:4193347	81	0.200977	0.315128	G	A			0|0	0|0	0|0	0|0	1|1	0|0	1|0	0|0	0|0	0|1	0|1	0|1	0|0	0|0	1|0	0|0	0|1	0|1	0|1	0|0	0|0	0|0	1|1	1|0	0|0	1|1	1|1	1|1	1|1	0|0	1|1	0|1	1|1	1|0	1|0	1|1	1|1	1|1	0|0	1|1
23	4193406	23:4193406	81	0.180415	0.284042	A	G			0|0	0|0	0|0	0|0	1|1	0|0	1|0	0|0	0|0	0|1	0|1	0|1	0|0	0|0	1|0	0|0	0|1	0|1	1|1	0|0	0|0	0|0	1|1	1|0	0|0	1|1	1|1	1|1	1|1	0|0	1|1	0|1	1|1	1|0	1|0	1|1	1|1	1|1	0|0	1|1
23	4201685	23:4201685	81	0.166996	0.267044	A	G			0|1	0|0	0|0	0|0	0|1	0|0	0|0	0|0	0|1	0|0	0|1	0|0	0|0	0|0	0|0	0|0	0|0	0|0	1|0	0|0	0|0	1|0	1|1	1|0	0|0	1|1	1|1	0|0	0|1	0|0	1|1	1|1	1|1	1|0	0|1	0|1	0|0	0|1	0|0	1|0
23	25116140	23:25116140	82	0.157317	0.253366	C	T	ELP2		0|0	0|0	0|0	0|0	0|0	0|0	0|0	0|0	0|0	0|0	0|0	0|0	0|0	0|0	0|0	0|0	0|1	0|0	0|0	0|0	0|0	0|0	1|0	1|0	0|0	0|1	0|0	0|0	0|1	1|1	0|0	0|0	0|0	0|0	1|1	0|0	1|0	0|0	0|1	0|0
23	25117833	23:25117833	82	0.157317	0.25031	G	A	ELP2		0|0	0|0	0|0	0|0	0|0	0|0	0|0	0|0	0|0	0|0	0|0	0|0	0|0	0|0	0|0	0|0	0|0	0|0	0|0	0|0	1|0	0|0	1|0	1|0	0|0	0|1	0|0	0|0	0|1	1|1	0|0	0|0	0|0	0|0	1|1	0|0	1|0	0|0	1|1	0|0
23	25119123	23:25119123	82	0.172925	0.274908	C	A	ELP2		0|0	0|0	0|0	0|0	0|0	0|0	0|0	0|0	0|0	0|0	0|0	0|0	0|0	0|0	0|0	0|0	0|1	0|0	0|0	0|0	1|0	0|0	1|0	1|0	0|0	0|1	0|0	0|0	0|1	1|1	1|0	0|0	0|1	0|0	1|1	0|0	1|0	0|0	0|1	0|0
23	25186009	23:25186009	83	0.190556	0.301513	A	G	SLC39A6		0|0	0|0	0|0	0|0	0|0	0|0	0|0	0|0	0|0	0|0	1|0	0|0	0|0	0|0	0|0	0|0	0|1	0|0	0|0	0|1	1|0	0|1	1|0	1|1	0|1	0|1	0|0	0|0	0|0	1|1	1|1	0|0	0|0	0|1	1|1	0|0	1|1	0|1	1|1	0|0
23	25186093	23:25186093	83	0.190556	0.301513	A	G	SLC39A6		0|0	0|0	0|0	0|0	0|0	0|0	0|0	0|0	0|0	0|0	1|0	0|0	0|0	0|0	0|0	0|0	0|1	0|0	0|0	0|1	1|0	0|1	1|0	1|1	0|1	0|1	0|0	0|0	0|0	1|1	1|1	0|0	0|0	0|1	1|1	0|0	1|1	0|1	1|1	0|0
23	25222924	23:25222924	83	0.146467	0.233751	C	T	ENSOARG00020021724		0|0	1|0	0|0	0|0	0|0	0|0	0|0	0|0	0|0	0|0	1|0	0|0	0|0	0|1	1|1	0|0	0|1	0|1	0|1	0|1	0|0	1|1	1|0	1|1	0|1	0|1	0|0	0|0	1|1	1|1	1|1	1|0	0|0	1|1	0|1	0|0	1|1	0|1	1|1	0|0
23	25225599	23:25225599	83	0.183413	0.292486	G	A	ENSOARG00020021724		0|0	0|0	0|0	0|0	0|0	0|0	0|0	0|0	0|0	0|0	1|0	0|0	0|0	0|1	0|0	0|0	0|0	0|0	0|1	0|1	0|0	1|1	1|0	1|1	0|1	0|1	0|0	0|0	0|1	1|1	1|1	1|0	0|0	0|1	0|1	0|0	1|1	0|1	1|0	0|0
23	25226740	23:25226740	83	0.194607	0.307439	G	C	ENSOARG00020021724		0|0	1|0	0|0	0|0	0|0	0|0	0|0	0|0	0|0	0|0	1|0	0|0	0|0	0|0	0|0	0|0	0|0	0|1	0|1	0|1	0|0	1|1	1|0	1|1	0|1	0|1	0|0	0|0	0|1	1|1	1|1	1|1	0|0	1|1	0|1	0|0	1|1	0|1	1|0	0|0
23	25229522	23:25229522	83	0.225667	0.351101	T	A	ENSOARG00020021724		0|0	0|0	0|0	0|0	0|0	0|0	0|0	0|0	0|0	0|0	1|0	0|0	0|0	0|0	0|0	0|0	0|0	0|0	0|1	0|1	0|0	1|1	1|0	1|1	0|1	0|1	0|0	0|0	1|1	1|1	1|1	1|0	0|0	0|1	0|1	0|0	1|1	0|1	1|0	0|0
23	25232808	23:25232808	83	0.183413	0.290551	T	A	ENSOARG00020021724		0|0	0|0	0|0	0|0	0|0	0|0	0|0	0|0	0|0	0|0	1|1	0|0	0|0	0|0	0|0	0|0	0|0	0|0	0|1	0|1	0|0	1|1	1|0	0|1	1|1	0|1	0|0	0|0	0|1	1|1	1|1	1|0	0|0	0|1	0|1	0|0	1|1	0|1	1|0	0|0
23	25234519	23:25234519	83	0.161128	0.259568	G	C	ENSOARG00020021724		0|0	0|0	0|0	0|0	0|0	0|0	0|0	0|0	0|0	0|0	1|0	1|0	0|0	0|1	0|0	0|0	0|0	0|0	0|1	0|1	0|0	1|1	1|0	0|1	0|1	0|1	0|0	0|0	0|1	1|1	1|1	1|1	0|0	0|1	0|1	0|0	1|1	0|1	1|0	0|0
23	25237258	23:25237258	83	0.189723	0.300033	G	C	ENSOARG00020021724		0|0	0|0	0|0	0|0	0|0	0|0	0|0	0|0	0|0	0|0	1|0	0|1	0|0	0|0	0|0	0|0	0|1	0|1	0|1	0|1	0|0	1|1	1|0	1|1	1|1	0|1	0|0	0|0	0|1	1|1	1|1	1|1	0|0	0|1	0|1	0|0	1|1	0|1	1|1	0|0
23	25237412	23:25237412	83	0.168585	0.269234	A	T	ENSOARG00020021724		0|0	0|0	0|0	0|0	0|0	0|0	0|0	0|0	0|0	1|0	1|0	0|1	0|0	0|0	0|0	0|0	0|1	0|1	0|1	0|1	0|0	1|1	1|0	1|1	1|1	0|1	0|0	0|0	0|1	1|1	1|1	1|1	0|0	0|1	0|1	0|0	1|1	0|1	1|1	0|0
23	25237616	23:25237616	83	0.156259	0.249747	C	A	ENSOARG00020021724		0|0	0|0	0|0	0|0	0|0	0|0	0|0	0|0	0|0	1|0	1|0	0|1	0|0	0|0	0|0	0|0	0|1	0|0	0|1	0|1	0|0	1|1	1|0	1|1	1|1	0|1	0|0	0|0	0|1	1|1	1|1	1|0	0|0	0|1	0|1	0|0	1|1	0|0	1|1	0|0
23	25237675	23:25237675	83	0.189723	0.300033	G	A	ENSOARG00020021724		0|0	0|0	0|0	0|0	0|0	0|0	0|0	0|0	0|0	1|0	1|0	0|1	0|0	0|0	0|0	0|0	0|1	0|0	0|1	0|1	0|0	1|1	1|0	1|1	1|1	0|1	0|0	0|0	0|1	1|1	1|1	1|1	0|0	0|1	0|1	0|0	1|1	0|1	1|1	0|0
23	25238508	23:25238508	83	0.149017	0.239775	G	A	ENSOARG00020021724		0|0	0|0	0|0	0|0	1|0	0|0	0|0	0|0	0|0	1|0	1|0	0|1	0|0	0|1	0|0	0|0	0|1	0|0	0|1	0|1	0|0	1|1	1|0	1|1	1|1	0|1	0|0	0|0	0|1	1|1	1|1	1|1	0|0	0|1	0|1	0|0	1|1	0|1	1|1	0|0
23	64478109	23:64478109	84	0.160839	0.251284	G	T	CCBE1		0|0	0|0	0|0	0|0	0|0	0|0	0|0	0|0	0|0	0|1	1|0	0|0	0|0	0|0	1|0	1|1	0|0	1|0	1|1	0|0	1|1	1|1	0|0	0|0	0|0	0|0	0|0	0|0	0|0	0|0	0|0	0|0	0|0	0|0	0|0	0|0	0|0	0|0	0|0	0|0
23	64479008	23:64479008	84	0.158103	0.24735	C	T	CCBE1		0|0	0|0	0|0	0|0	0|0	0|0	0|0	0|0	0|0	1|1	1|0	0|0	0|0	0|1	1|0	1|1	0|0	1|0	1|1	0|0	1|1	1|1	1|0	0|0	0|0	0|0	0|0	0|0	0|0	0|0	0|0	0|0	0|0	0|0	0|0	0|0	0|0	0|0	0|0	0|0
23	64480558	23:64480558	84	0.158103	0.250563	C	T	CCBE1		0|0	0|0	0|1	0|0	0|0	0|0	0|0	0|0	0|0	1|1	1|0	0|0	0|0	0|1	1|0	1|1	0|0	1|0	1|1	0|0	1|1	0|1	1|0	0|0	0|0	0|0	0|0	0|0	0|0	0|0	0|0	0|0	0|0	0|0	0|0	0|0	0|0	0|0	0|0	0|0
23	64484173	23:64484173	84	0.160839	0.251284	G	A	CCBE1		0|0	0|0	0|1	0|0	0|0	0|0	0|0	0|0	0|0	0|1	1|0	0|0	0|0	0|0	0|0	1|1	0|0	1|0	1|1	0|0	1|1	1|1	0|0	0|0	0|0	0|0	0|0	0|0	0|0	0|0	0|0	0|0	0|0	0|0	0|0	0|0	0|0	0|0	0|0	0|0
23	64484208	23:64484208	84	0.160839	0.251284	G	T	CCBE1		0|0	0|0	0|1	0|0	0|0	0|0	0|0	0|0	0|0	0|1	1|0	0|0	0|0	0|0	0|0	1|1	0|0	1|0	1|1	0|0	1|1	1|1	0|0	0|0	0|0	0|0	0|0	0|0	0|0	0|0	0|0	0|0	0|0	0|0	0|0	0|0	0|0	0|0	0|0	0|0
24	249049	24:249049	85	0.151292	0.241985	C	T	FAM234A	1	1|0	0|0	0|0	0|0	0|0	0|0	1|0	0|0	0|0	0|0	0|0	0|0	0|0	0|0	1|0	1|0	0|0	0|0	0|1	0|0	1|0	0|0	0|1	0|0	0|0	0|0	1|1	0|0	1|1	1|1	1|1	0|0	0|1	1|1	1|1	0|0	1|0	0|0	1|0	0|0
24	249061	24:249061	85	0.151292	0.241985	C	T	FAM234A	1	1|0	0|0	0|0	0|0	0|0	0|0	1|0	0|0	0|0	0|0	0|0	0|0	0|0	0|0	1|0	1|0	0|0	0|0	0|1	0|0	1|0	0|0	0|1	0|0	0|0	0|0	1|1	0|0	1|1	1|1	1|1	0|0	0|1	1|1	1|1	0|0	1|0	0|0	1|0	0|0
24	249124	24:249124	85	0.190556	0.299525	G	A	FAM234A	1	1|0	0|0	0|0	0|0	0|0	0|0	1|0	0|0	0|0	0|0	0|0	0|0	0|0	0|0	1|0	1|0	0|0	0|0	0|1	0|0	0|0	0|0	0|1	0|0	0|0	0|0	1|1	0|0	1|1	1|1	1|1	0|0	0|1	1|1	1|1	0|0	1|0	0|0	1|0	0|0
24	249174	24:249174	85	0.199134	0.31246	G	C	FAM234A	1	1|0	0|0	0|0	0|0	0|0	0|0	1|0	0|0	0|0	0|0	0|0	0|0	0|0	0|0	0|0	1|0	0|0	0|0	0|1	0|0	0|0	0|0	0|1	0|0	0|0	0|0	1|1	0|0	1|1	1|1	1|1	0|0	0|1	1|1	1|1	0|0	1|0	0|0	1|0	0|0
24	249197	24:249197	85	0.174042	0.276183	A	G	FAM234A	1	1|0	0|0	0|0	0|0	0|0	0|0	1|0	0|0	0|0	0|0	0|0	0|0	0|0	0|1	0|0	1|0	0|0	0|0	0|1	0|0	0|0	0|0	0|1	0|0	0|0	0|0	1|1	0|0	1|1	1|1	1|1	0|0	0|1	1|1	1|1	0|0	1|0	0|0	1|0	0|0
24	249210	24:249210	85	0.172925	0.272359	A	G	FAM234A	1	1|0	0|0	0|0	0|0	0|0	0|0	0|0	0|0	0|0	0|0	0|0	0|0	0|0	0|0	0|0	0|0	0|0	0|0	0|1	0|0	0|0	0|0	0|0	0|0	0|0	0|0	0|0	0|0	1|1	1|1	1|1	0|0	0|1	1|1	1|1	0|0	1|0	0|0	1|0	0|0
24	249856	24:249856	85	0.174042	0.272075	A	G	FAM234A	1	1|0	0|0	0|0	0|0	0|0	0|0	1|0	0|0	0|0	0|0	0|0	0|0	0|0	0|0	0|0	1|0	0|0	0|0	1|1	0|0	0|0	0|0	0|1	0|0	0|0	0|0	1|1	0|0	1|1	1|1	1|1	0|0	0|1	1|1	1|1	0|0	1|1	0|0	1|0	0|0
24	250019	24:250019	85	0.207757	0.321338	A	G	FAM234A	1	1|0	0|0	0|0	0|0	0|0	0|0	1|0	0|0	0|0	0|0	0|0	0|0	0|0	0|0	0|0	1|0	0|0	0|0	1|1	0|0	0|0	0|0	0|1	0|0	0|0	0|0	1|1	0|0	1|1	1|1	1|1	0|0	0|1	1|1	1|1	0|0	1|1	0|0	1|0	0|0
24	254372	24:254372	85	0.1654	0.264182	C	A	FAM234A	1	1|0	0|0	0|0	0|0	0|1	0|0	1|0	0|0	0|0	0|0	0|0	0|0	0|0	0|0	1|0	1|0	1|0	1|0	1|1	0|0	1|0	0|0	0|1	0|0	0|0	0|0	1|1	0|0	1|1	1|1	1|0	1|1	1|0	1|1	1|1	1|0	1|0	1|0	1|1	0|0
24	256848	24:256848	85	0.189723	0.296412	C	A	FAM234A	1	1|0	0|0	0|0	0|0	0|1	0|0	0|0	0|0	0|0	0|0	0|0	0|0	0|0	0|0	1|0	1|0	1|0	1|0	1|1	0|0	0|0	0|0	0|0	0|0	0|0	0|0	1|1	0|0	1|1	1|1	1|1	1|1	1|0	1|1	1|1	1|0	1|1	1|0	1|1	0|0
26	17223928	26:17223928	86	0.207723	0.326843	G	T	CYP4V2		1|1	1|1	1|0	1|1	1|1	1|1	1|1	1|1	1|0	1|0	0|1	1|1	0|1	0|1	1|1	1|1	1|1	1|1	1|1	0|1	1|1	1|0	0|1	0|1	1|1	0|0	1|1	1|1	1|1	1|1	0|1	0|1	0|0	1|0	0|0	0|0	0|0	0|1	0|0	0|0
26	17223942	26:17223942	86	0.203897	0.321191	G	A	CYP4V2		1|1	1|1	1|0	1|1	1|1	1|1	1|1	1|1	1|0	1|0	1|1	1|1	0|0	0|1	1|1	1|1	1|1	1|1	1|1	0|1	1|0	1|0	0|1	0|1	0|1	0|0	1|1	1|1	1|1	1|1	0|1	0|1	0|0	0|0	0|0	0|0	0|0	0|1	0|0	0|0
26	17225825	26:17225825	86	0.160571	0.262205	C	A	CYP4V2		1|1	1|1	1|0	1|1	1|1	1|1	1|0	1|1	1|0	1|0	1|0	1|0	0|1	0|1	0|1	1|0	1|1	1|0	1|0	0|0	1|1	0|0	0|1	0|0	1|0	0|0	0|0	0|0	0|1	1|1	0|0	0|0	1|0	0|0	0|1	1|0	0|0	0|0	0|0	1|0
26	17251093	26:17251093	86	0.151292	0.244041	A	G	KLKB1	1	0|0	0|0	0|1	0|0	0|0	0|0	0|0	0|0	0|1	1|0	0|0	0|0	1|0	1|0	0|0	0|0	0|0	0|1	0|0	0|0	0|0	0|0	1|0	1|1	0|1	1|0	1|1	1|1	1|0	0|0	1|1	0|1	0|1	0|0	0|0	0|0	1|0	1|0	1|1	0|0
26	36059771	26:36059771	87	0.147157	0.233765	C	T	ADGRA2	1	0|0	0|0	0|0	0|0	0|0	0|0	0|0	0|0	0|0	0|0	0|0	0|0	0|0	0|0	0|0	0|0	0|0	0|0	0|0	0|0	0|0	0|0	0|0	0|0	1|1	1|0	0|0	0|0	0|1	1|0	0|0	0|0	1|0	0|0	0|0	0|0	0|0	0|0	1|1	0|0
26	36060851	26:36060851	87	0.147157	0.233765	G	A	ADGRA2	1	0|0	0|0	0|0	0|0	0|0	0|0	0|0	0|0	0|0	0|0	0|0	0|0	0|0	0|0	0|0	0|0	0|0	0|0	0|0	0|0	0|0	0|0	0|0	0|0	1|1	1|0	0|0	0|0	0|1	1|0	0|0	0|0	1|0	0|0	0|0	0|0	0|0	0|0	1|1	0|0
26	36061639	26:36061639	87	0.147157	0.233765	T	C	ADGRA2	1	0|0	0|0	0|0	0|0	0|0	0|0	0|0	0|0	0|0	0|0	0|0	0|0	0|0	0|0	0|0	0|0	0|0	0|0	0|0	0|0	0|0	0|0	0|0	0|0	1|1	1|0	0|0	0|0	0|1	1|0	0|0	0|0	1|0	0|0	0|0	0|0	0|0	0|0	1|1	0|0
X	14234082	X:14234082	88	0.165173	0.256485	A	G	VEGFD		1|0	1|1	1|0	0|0	0|0	0|0	0|0	0|0	0|0	1|1	1|1	1|1	1|1	1|1	0|0	0|0	1|1	0|0	0|0	1|1	0|0	0|0	0|0	0|0	0|1	0|0	0|0	0|0	0|0	0|0	1|0	0|0	0|0	0|0	0|0	1|0	0|0	0|0	0|0	0|0
X	14234791	X:14234791	88	0.165173	0.256485	A	T	VEGFD		1|0	1|1	1|0	0|0	0|0	0|0	0|0	0|0	0|0	1|1	1|1	1|1	1|1	1|1	0|0	0|0	1|1	0|0	0|0	1|1	0|0	0|0	0|0	0|0	0|1	0|0	0|0	0|0	0|0	0|0	1|0	0|0	0|0	0|0	0|0	1|0	0|0	0|0	0|0	0|0
X	14234992	X:14234992	88	0.165173	0.256485	A	G	VEGFD		1|0	1|1	1|0	0|0	0|0	0|0	0|0	0|0	0|0	1|1	1|1	1|1	1|1	1|1	0|0	0|0	1|1	0|0	0|0	1|1	0|0	0|0	0|0	0|0	0|1	0|0	0|0	0|0	0|0	0|0	1|0	0|0	0|0	0|0	0|0	1|0	0|0	0|0	0|0	0|0
X	14235469	X:14235469	88	0.165173	0.256485	C	A	VEGFD		1|0	1|1	1|0	0|0	0|0	0|0	0|0	0|0	0|0	1|1	1|1	1|1	1|1	1|1	0|0	0|0	1|1	0|0	0|0	1|1	0|0	0|0	0|0	0|0	0|1	0|0	0|0	0|0	0|0	0|0	1|0	0|0	0|0	0|0	0|0	1|0	0|0	0|0	0|0	0|0
X	14235524	X:14235524	88	0.165173	0.256485	T	G	VEGFD		1|0	1|1	1|0	0|0	0|0	0|0	0|0	0|0	0|0	1|1	1|1	1|1	1|1	1|1	0|0	0|0	1|1	0|0	0|0	1|1	0|0	0|0	0|0	0|0	0|1	0|0	0|0	0|0	0|0	0|0	1|0	0|0	0|0	0|0	0|0	1|0	0|0	0|0	0|0	0|0
X	14235706	X:14235706	88	0.165173	0.256485	A	C	VEGFD		1|0	1|1	1|0	0|0	0|0	0|0	0|0	0|0	0|0	1|1	1|1	1|1	1|1	1|1	0|0	0|0	1|1	0|0	0|0	1|1	0|0	0|0	0|0	0|0	0|1	0|0	0|0	0|0	0|0	0|0	1|0	0|0	0|0	0|0	0|0	1|0	0|0	0|0	0|0	0|0
X	14236163	X:14236163	88	0.165173	0.256485	G	A	VEGFD		1|0	1|1	1|0	0|0	0|0	0|0	0|0	0|0	0|0	1|1	1|1	1|1	1|1	1|1	0|0	0|0	1|1	0|0	0|0	1|1	0|0	0|0	0|0	0|0	0|1	0|0	0|0	0|0	0|0	0|0	1|0	0|0	0|0	0|0	0|0	1|0	0|0	0|0	0|0	0|0
X	14236944	X:14236944	88	0.165173	0.256485	A	T	VEGFD		1|0	1|1	1|0	0|0	0|0	0|0	0|0	0|0	0|0	1|1	1|1	1|1	1|1	1|1	0|0	0|0	1|1	0|0	0|0	1|1	0|0	0|0	0|0	0|0	0|1	0|0	0|0	0|0	0|0	0|0	1|0	0|0	0|0	0|0	0|0	1|0	0|0	0|0	0|0	0|0
X	14237887	X:14237887	88	0.165173	0.256485	A	G	VEGFD		1|0	1|1	1|0	0|0	0|0	0|0	0|0	0|0	0|0	1|1	1|1	1|1	1|1	1|1	0|0	0|0	1|1	0|0	0|0	1|1	0|0	0|0	0|0	0|0	0|1	0|0	0|0	0|0	0|0	0|0	1|0	0|0	0|0	0|0	0|0	1|0	0|0	0|0	0|0	0|0
X	14239129	X:14239129	88	0.165173	0.256485	G	A	VEGFD		1|0	1|1	1|0	0|0	0|0	0|0	0|0	0|0	0|0	1|1	1|1	1|1	1|1	1|1	0|0	0|0	1|1	0|0	0|0	1|1	0|0	0|0	0|0	0|0	0|1	0|0	0|0	0|0	0|0	0|0	1|0	0|0	0|0	0|0	0|0	1|0	0|0	0|0	0|0	0|0
X	14239354	X:14239354	88	0.165173	0.256485	C	T	VEGFD		1|0	1|1	1|0	0|0	0|0	0|0	0|0	0|0	0|0	1|1	1|1	1|1	1|1	1|1	0|0	0|0	1|1	0|0	0|0	1|1	0|0	0|0	0|0	0|0	0|1	0|0	0|0	0|0	0|0	0|0	1|0	0|0	0|0	0|0	0|0	1|0	0|0	0|0	0|0	0|0
X	14239674	X:14239674	88	0.165173	0.256485	G	A	VEGFD		1|0	1|1	1|0	0|0	0|0	0|0	0|0	0|0	0|0	1|1	1|1	1|1	1|1	1|1	0|0	0|0	1|1	0|0	0|0	1|1	0|0	0|0	0|0	0|0	0|1	0|0	0|0	0|0	0|0	0|0	1|0	0|0	0|0	0|0	0|0	1|0	0|0	0|0	0|0	0|0
X	14240157	X:14240157	88	0.165173	0.256485	A	G	VEGFD		1|0	1|1	1|0	0|0	0|0	0|0	0|0	0|0	0|0	1|1	1|1	1|1	1|1	1|1	0|0	0|0	1|1	0|0	0|0	1|1	0|0	0|0	0|0	0|0	0|1	0|0	0|0	0|0	0|0	0|0	1|0	0|0	0|0	0|0	0|0	1|0	0|0	0|0	0|0	0|0
X	14240349	X:14240349	88	0.165173	0.256485	A	T	VEGFD		1|0	1|1	1|0	0|0	0|0	0|0	0|0	0|0	0|0	1|1	1|1	1|1	1|1	1|1	0|0	0|0	1|1	0|0	0|0	1|1	0|0	0|0	0|0	0|0	0|1	0|0	0|0	0|0	0|0	0|0	1|0	0|0	0|0	0|0	0|0	1|0	0|0	0|0	0|0	0|0
X	14240488	X:14240488	88	0.165173	0.256485	A	G	VEGFD		1|0	1|1	1|0	0|0	0|0	0|0	0|0	0|0	0|0	1|1	1|1	1|1	1|1	1|1	0|0	0|0	1|1	0|0	0|0	1|1	0|0	0|0	0|0	0|0	0|1	0|0	0|0	0|0	0|0	0|0	1|0	0|0	0|0	0|0	0|0	1|0	0|0	0|0	0|0	0|0
X	14240493	X:14240493	88	0.165173	0.256485	T	C	VEGFD		1|0	1|1	1|0	0|0	0|0	0|0	0|0	0|0	0|0	1|1	1|1	1|1	1|1	1|1	0|0	0|0	1|1	0|0	0|0	1|1	0|0	0|0	0|0	0|0	0|1	0|0	0|0	0|0	0|0	0|0	1|0	0|0	0|0	0|0	0|0	1|0	0|0	0|0	0|0	0|0
X	14240609	X:14240609	88	0.165173	0.256485	C	T	VEGFD		1|0	1|1	1|0	0|0	0|0	0|0	0|0	0|0	0|0	1|1	1|1	1|1	1|1	1|1	0|0	0|0	1|1	0|0	0|0	1|1	0|0	0|0	0|0	0|0	0|1	0|0	0|0	0|0	0|0	0|0	1|0	0|0	0|0	0|0	0|0	1|0	0|0	0|0	0|0	0|0
X	14240630	X:14240630	88	0.165173	0.256485	A	G	VEGFD		1|0	1|1	1|0	0|0	0|0	0|0	0|0	0|0	0|0	1|1	1|1	1|1	1|1	1|1	0|0	0|0	1|1	0|0	0|0	1|1	0|0	0|0	0|0	0|0	0|1	0|0	0|0	0|0	0|0	0|0	1|0	0|0	0|0	0|0	0|0	1|0	0|0	0|0	0|0	0|0
X	14240727	X:14240727	88	0.165173	0.256485	A	C	VEGFD		1|0	1|1	1|0	0|0	0|0	0|0	0|0	0|0	0|0	1|1	1|1	1|1	1|1	1|1	0|0	0|0	1|1	0|0	0|0	1|1	0|0	0|0	0|0	0|0	0|1	0|0	0|0	0|0	0|0	0|0	1|0	0|0	0|0	0|0	0|0	1|0	0|0	0|0	0|0	0|0
X	42149122	X:42149122	89	0.176201	0.273823	T	C	DDX3X		1|1	1|1	1|1	1|1	1|1	1|1	1|1	1|1	1|1	1|1	1|1	1|1	1|1	1|1	1|1	1|1	1|1	1|1	1|1	1|1	1|1	1|1	1|1	1|0	0|1	0|0	1|1	1|1	1|1	0|0	0|1	0|0	1|1	0|0	0|0	1|1	1|1	1|0	1|1	1|1
X	42150714	X:42150714	89	0.176201	0.273823	G	T	DDX3X		1|1	1|1	1|1	1|1	1|1	1|1	1|1	1|1	1|1	1|1	1|1	1|1	1|1	1|1	1|1	1|1	1|1	1|1	1|1	1|1	1|1	1|1	1|1	1|0	0|1	0|0	1|1	1|1	1|1	0|0	0|1	0|0	1|1	0|0	0|0	1|1	1|1	1|0	1|1	1|1
X	42155303	X:42155303	89	0.176201	0.273823	T	C	DDX3X		1|1	1|1	1|1	1|1	1|1	1|1	1|1	1|1	1|1	1|1	1|1	1|1	1|1	1|1	1|1	1|1	1|1	1|1	1|1	1|1	1|1	1|1	1|1	1|0	0|1	0|1	1|1	1|1	1|1	0|0	0|1	0|0	1|1	0|0	0|0	1|1	1|1	0|0	1|1	1|1
X	42164386	X:42164386	89	0.176201	0.273823	T	G	DDX3X		1|1	1|1	1|1	1|1	1|1	1|1	1|1	1|1	1|1	1|1	1|1	1|1	1|1	1|1	1|1	1|1	1|1	1|1	1|1	1|1	1|1	1|1	1|1	1|0	0|1	0|1	1|1	1|1	1|1	0|0	0|1	0|0	1|1	0|0	0|0	1|1	1|1	0|0	1|1	1|1
X	42164938	X:42164938	89	0.176201	0.273823	A	T	DDX3X		1|1	1|1	1|1	1|1	1|1	1|1	1|1	1|1	1|1	1|1	1|1	1|1	1|1	1|1	1|1	1|1	1|1	1|1	1|1	1|1	1|1	1|1	1|1	1|0	0|1	0|1	1|1	1|1	1|1	0|0	0|1	0|0	1|1	0|0	0|0	1|1	1|1	0|0	1|1	1|1
X	42166243	X:42166243	89	0.161491	0.253592	G	T	DDX3X		1|1	1|1	1|1	1|1	1|1	1|1	1|1	1|1	1|1	1|1	1|1	1|1	1|1	1|1	1|1	1|1	1|1	1|1	1|1	1|1	1|1	1|1	1|1	1|0	0|1	0|1	1|1	1|1	1|1	0|0	0|1	0|0	1|1	0|0	0|0	1|1	1|1	1|0	1|1	1|1
X	42166952	X:42166952	89	0.161491	0.253592	A	G	DDX3X		1|1	1|1	1|1	1|1	1|1	1|1	1|1	1|1	1|1	1|1	1|1	1|1	1|1	1|1	1|1	1|1	1|1	1|1	1|1	1|1	1|1	1|1	1|1	1|0	0|1	0|1	1|1	1|1	1|1	0|0	0|1	0|0	1|1	0|0	0|0	1|1	1|1	1|0	1|1	1|1
X	45274146	X:45274146	90	0.157317	0.247254	G	C	FUNDC1		0|0	0|0	0|0	0|0	0|0	0|0	0|0	0|0	0|0	0|0	0|0	0|0	0|0	0|1	0|0	0|0	0|0	0|0	0|0	0|0	0|0	0|0	0|0	0|0	1|1	0|0	0|0	0|0	0|0	1|1	0|0	1|1	0|0	0|0	0|0	1|0	1|0	0|1	1|1	0|1
X	45274726	X:45274726	90	0.157317	0.247254	T	C	FUNDC1		0|0	0|0	0|0	0|0	0|0	0|0	0|0	0|0	0|0	0|0	0|0	0|0	0|0	0|1	0|0	0|0	0|0	0|0	0|0	0|0	0|0	0|0	0|0	0|0	1|1	0|0	0|0	0|0	0|0	1|1	0|0	1|1	0|0	0|0	0|0	1|0	1|0	0|1	1|1	0|1
X	45275347	X:45275347	90	0.157317	0.247254	T	C	FUNDC1		0|0	0|0	0|0	0|0	0|0	0|0	0|0	0|0	0|0	0|0	0|0	0|0	0|0	0|1	0|0	0|0	0|0	0|0	0|0	0|0	0|0	0|0	0|0	0|0	1|1	0|0	0|0	0|0	0|0	1|1	0|0	1|1	0|0	0|0	0|0	1|0	1|0	0|1	1|1	0|1
X	45275501	X:45275501	90	0.157317	0.247254	T	C	FUNDC1		0|0	0|0	0|0	0|0	0|0	0|0	0|0	0|0	0|0	0|0	0|0	0|0	0|0	0|1	0|0	0|0	0|0	0|0	0|0	0|0	0|0	0|0	0|0	0|0	1|1	0|0	0|0	0|0	0|0	1|1	0|0	1|1	0|0	0|0	0|0	1|0	1|0	0|1	1|1	0|1
X	45275782	X:45275782	90	0.157317	0.247254	G	A	FUNDC1		0|0	0|0	0|0	0|0	0|0	0|0	0|0	0|0	0|0	0|0	0|0	0|0	0|0	0|1	0|0	0|0	0|0	0|0	0|0	0|0	0|0	0|0	0|0	0|0	1|1	0|0	0|0	0|0	0|0	1|1	0|0	1|1	0|0	0|0	0|0	1|0	1|0	0|1	1|1	0|1
X	45276288	X:45276288	90	0.157317	0.247254	A	G	FUNDC1		0|0	0|0	0|0	0|0	0|0	0|0	0|0	0|0	0|0	0|0	0|0	0|0	0|0	0|1	0|0	0|0	0|0	0|0	0|0	0|0	0|0	0|0	0|0	0|0	1|1	0|0	0|0	0|0	0|0	1|1	0|0	1|1	0|0	0|0	0|0	1|0	1|0	0|1	1|1	0|1
X	45276805	X:45276805	90	0.157317	0.247254	C	T	FUNDC1		0|0	0|0	0|0	0|0	0|0	0|0	0|0	0|0	0|0	0|0	0|0	0|0	0|0	0|1	0|0	0|0	0|0	0|0	0|0	0|0	0|0	0|0	0|0	0|0	1|1	0|0	0|0	0|0	0|0	1|1	0|0	1|1	0|0	0|0	0|0	1|0	1|0	0|1	1|1	0|1
X	45276996	X:45276996	90	0.157317	0.247254	G	A	FUNDC1		0|0	0|0	0|0	0|0	0|0	0|0	0|0	0|0	0|0	0|0	0|0	0|0	0|0	0|1	0|0	0|0	0|0	0|0	0|0	0|0	0|0	0|0	0|0	0|0	1|1	0|0	0|0	0|0	0|0	1|1	0|0	1|1	0|0	0|0	0|0	1|0	1|0	0|1	1|1	0|1
X	45277040	X:45277040	90	0.157317	0.247254	T	G	FUNDC1		0|0	0|0	0|0	0|0	0|0	0|0	0|0	0|0	0|0	0|0	0|0	0|0	0|0	0|1	0|0	0|0	0|0	0|0	0|0	0|0	0|0	0|0	0|0	0|0	1|1	0|0	0|0	0|0	0|0	1|1	0|0	1|1	0|0	0|0	0|0	1|0	1|0	0|1	1|1	0|1
X	66842680	X:66842680	91	0.161491	0.24999	A	T	ENSOARG00020024804		0|0	0|0	0|0	0|0	0|0	0|0	0|0	0|0	0|0	0|0	0|0	0|0	0|0	0|0	0|0	0|0	0|0	0|0	0|0	0|0	0|0	0|0	0|0	0|1	0|1	0|0	0|0	0|0	1|1	0|0	0|0	0|0	0|0	1|1	1|1	0|1	0|0	0|0	1|1	0|0
X	66870969	X:66870969	91	0.188741	0.289553	A	G	ENSOARG00020024804		0|0	0|0	0|0	0|0	0|0	0|0	0|0	1|1	0|0	0|0	0|0	0|0	0|0	0|0	0|0	0|0	0|0	0|0	0|0	0|0	0|0	0|0	0|0	1|1	0|1	1|1	0|0	0|0	1|1	0|0	0|0	0|0	0|0	1|1	1|1	0|1	0|0	0|0	1|1	0|0
X	66887461	X:66887461	91	0.205074	0.316742	A	G			0|0	0|0	0|0	0|0	0|0	0|0	0|0	0|0	0|0	0|0	0|0	0|0	0|0	0|0	0|0	0|0	0|0	0|0	0|0	0|0	0|0	1|1	0|0	1|1	0|1	1|0	0|0	0|0	1|1	0|0	1|0	0|0	0|0	1|1	1|1	0|1	0|0	0|1	1|1	0|0
X	66895291	X:66895291	91	0.191304	0.294382	G	A			0|0	0|0	0|0	0|0	0|0	0|0	0|0	0|0	0|0	0|0	0|0	0|0	0|0	0|0	0|0	0|0	0|0	0|0	0|0	0|0	0|0	0|0	0|0	1|1	0|1	1|0	0|0	0|0	1|1	0|0	0|0	0|0	0|0	1|1	1|1	0|1	0|0	0|0	1|1	0|0
X	66895307	X:66895307	91	0.191304	0.294382	G	A			0|0	0|0	0|0	0|0	0|0	0|0	0|0	0|0	0|0	0|0	0|0	0|0	0|0	0|0	0|0	0|0	0|0	0|0	0|0	0|0	0|0	0|0	0|0	1|1	0|1	1|0	0|0	0|0	1|1	0|0	0|0	0|0	0|0	1|1	1|1	0|1	0|0	0|0	1|1	0|0
X	66895964	X:66895964	91	0.191304	0.294382	G	A			0|0	0|0	0|0	0|0	0|0	0|0	0|0	0|0	0|0	0|0	0|0	0|0	0|0	0|0	0|0	0|0	0|0	0|0	0|0	0|0	0|0	0|0	0|0	1|1	0|1	1|0	0|0	0|0	1|1	0|0	0|0	0|0	0|0	1|1	1|1	0|1	0|0	0|0	1|1	0|0
X	66897878	X:66897878	91	0.188741	0.289553	A	C			0|0	0|0	0|0	0|0	0|0	0|0	0|0	1|1	0|0	0|0	0|0	0|0	0|0	0|0	0|0	0|0	0|0	0|0	0|0	0|0	0|0	0|0	0|0	1|1	0|1	1|1	0|0	0|0	1|1	0|0	0|0	0|0	0|0	1|1	1|1	0|1	0|0	0|0	1|1	0|0
X	66897977	X:66897977	91	0.188741	0.289553	G	A			0|0	0|0	0|0	0|0	0|0	0|0	0|0	1|1	0|0	0|0	0|0	0|0	0|0	0|0	0|0	0|0	0|0	0|0	0|0	0|0	0|0	0|0	0|0	1|1	0|1	1|1	0|0	0|0	1|1	0|0	0|0	0|0	0|0	1|1	1|1	0|1	0|0	0|0	1|1	0|0
X	66899146	X:66899146	91	0.151096	0.230608	T	C			0|0	0|0	0|0	0|0	0|0	0|0	0|0	1|1	0|0	1|1	0|0	0|0	0|0	0|0	0|0	0|0	0|0	0|0	0|0	0|0	0|0	0|0	0|0	1|1	0|1	1|1	0|0	0|0	1|1	0|0	0|0	0|0	0|0	1|1	1|1	0|1	0|0	0|0	1|1	0|0
X	66899619	X:66899619	91	0.157611	0.242568	G	T			0|0	0|0	0|0	0|0	0|0	0|0	0|0	1|1	0|0	0|0	0|0	0|0	0|0	0|0	0|0	0|0	0|0	0|0	0|0	0|0	0|0	0|0	0|0	1|0	0|1	1|1	0|0	0|0	1|1	0|0	0|0	0|0	0|0	1|1	1|1	0|0	0|0	0|0	1|1	0|0
X	66912783	X:66912783	91	0.255971	0.386347	G	A			0|0	0|0	0|0	0|0	0|0	0|0	0|0	0|0	0|0	0|0	0|0	0|0	0|0	0|0	0|0	0|0	0|0	0|0	0|0	0|0	0|0	0|0	0|0	0|1	1|1	0|0	0|0	0|0	0|0	0|0	1|0	0|0	0|0	1|1	1|1	0|1	0|0	0|1	1|1	1|1
X	88424678	X:88424678	92	0.162952	0.254917	G	C	ENSOARG00020018798		1|1	1|1	0|1	1|1	1|1	1|0	0|0	0|0	1|1	1|1	1|1	0|1	0|0	1|1	1|1	1|1	1|1	1|1	1|1	1|1	0|0	1|1	0|0	0|1	1|1	0|0	0|0	0|0	0|0	0|0	1|1	0|0	1|1	1|0	1|1	1|0	1|0	1|1	0|0	0|0
X	88427263	X:88427263	92	0.180415	0.280523	C	T	ENSOARG00020018798		1|1	1|1	0|1	1|1	1|1	1|0	0|0	0|0	1|1	1|1	1|1	0|1	0|0	1|1	1|1	1|1	1|1	1|1	1|1	1|1	0|0	1|1	0|0	0|0	1|1	0|0	0|0	0|0	0|0	0|0	1|1	0|0	1|1	1|0	1|1	1|0	1|0	1|1	0|0	0|0
X	88430022	X:88430022	92	0.180415	0.278764	G	A	ENSOARG00020018798		1|1	1|1	0|1	1|1	1|1	1|0	0|0	0|0	1|1	1|1	1|1	0|1	0|0	1|1	1|1	1|1	1|1	1|1	1|1	1|1	0|0	1|1	0|0	0|0	1|1	0|0	0|0	0|0	0|0	0|0	1|1	0|0	1|1	1|1	1|1	0|0	1|0	1|1	0|0	0|0
X	88430382	X:88430382	92	0.160079	0.246851	C	T	ENSOARG00020018798		1|1	1|1	0|1	1|1	1|1	1|0	0|0	0|0	1|1	1|1	0|0	0|1	0|0	1|1	1|1	1|1	1|1	1|1	1|1	1|1	0|0	1|1	0|0	0|0	1|1	0|0	0|0	0|0	0|0	0|0	1|1	0|0	1|1	1|1	1|1	0|0	1|0	1|1	0|0	0|0
X	88432513	X:88432513	92	0.160079	0.246851	A	G	ENSOARG00020018798		1|1	1|1	0|1	1|1	1|1	1|0	0|0	0|0	1|1	1|1	0|0	0|1	0|0	1|1	1|1	1|1	1|1	1|1	1|1	1|1	0|0	1|1	0|0	0|0	1|1	0|0	0|0	0|0	0|0	0|0	1|1	0|0	1|1	1|1	1|1	0|0	1|0	1|1	0|0	0|0
X	88449933	X:88449933	92	0.146467	0.228273	G	A	IKBKG		1|1	1|1	0|1	1|1	1|1	1|0	0|1	0|0	1|1	1|1	0|0	1|1	0|0	1|1	1|1	1|1	1|1	1|1	1|1	1|1	0|0	1|1	0|0	0|1	1|1	0|1	0|0	0|0	0|0	0|0	1|1	0|0	1|1	1|1	1|1	1|0	1|0	1|1	0|0	0|0
X	88454563	X:88454563	92	0.161189	0.24858	C	A	IKBKG		1|1	1|1	0|1	1|1	1|1	1|0	0|0	0|0	1|1	1|1	0|0	1|1	0|0	1|1	1|1	1|1	1|1	1|1	1|1	1|1	0|0	1|1	0|0	0|1	1|1	0|1	0|0	0|0	0|0	0|0	1|1	0|0	1|1	1|1	1|1	1|0	0|0	1|1	0|0	0|0
X	88454571	X:88454571	92	0.161189	0.24858	T	C	IKBKG		1|1	1|1	0|1	1|1	1|1	1|0	0|0	0|0	1|1	1|1	0|0	1|1	0|0	1|1	1|1	1|1	1|1	1|1	1|1	1|1	0|0	1|1	0|0	0|1	1|1	0|1	0|0	0|0	0|0	0|0	1|1	0|0	1|1	1|1	1|1	1|0	0|0	1|1	0|0	0|0
X	88457884	X:88457884	92	0.161189	0.24858	T	C	IKBKG		1|1	1|1	0|1	1|1	1|1	1|0	0|0	0|0	1|1	1|1	0|0	1|1	0|0	1|1	1|1	1|1	1|1	1|1	1|1	1|1	0|0	1|1	0|0	0|1	1|1	0|1	0|0	0|0	0|0	0|0	1|1	0|0	1|1	1|1	1|1	1|0	0|0	1|1	0|0	0|0
X	88461893	X:88461893	92	0.182708	0.282233	G	A	IKBKG		1|1	1|1	0|1	1|1	1|1	1|0	0|0	0|0	1|1	1|1	1|1	1|1	0|0	1|1	1|1	1|1	1|1	1|1	1|1	1|1	0|0	1|1	0|0	0|1	1|1	0|1	0|0	0|0	0|0	0|0	1|1	0|0	1|1	1|1	1|1	1|0	0|0	1|1	0|0	0|0
X	88462501	X:88462501	92	0.162952	0.251333	A	G	IKBKG		1|1	1|1	0|1	1|1	1|1	0|0	0|0	0|0	1|1	1|1	1|1	1|1	0|0	1|1	1|1	1|1	1|1	1|1	1|1	1|1	0|0	1|1	0|0	0|1	1|1	0|1	0|0	0|0	0|0	0|0	1|1	0|0	1|1	1|1	1|1	1|0	0|0	1|1	0|0	0|0
X	88462508	X:88462508	92	0.162952	0.251333	G	A	IKBKG		1|1	1|1	0|1	1|1	1|1	0|0	0|0	0|0	1|1	1|1	1|1	1|1	0|0	1|1	1|1	1|1	1|1	1|1	1|1	1|1	0|0	1|1	0|0	0|1	1|1	0|1	0|0	0|0	0|0	0|0	1|1	0|0	1|1	1|1	1|1	1|0	0|0	1|1	0|0	0|0
X	88463186	X:88463186	92	0.182708	0.282233	C	T	IKBKG		1|1	1|1	0|1	1|1	1|1	1|0	0|0	0|0	1|1	1|1	1|1	1|1	0|0	1|1	1|1	1|1	1|1	1|1	1|1	1|1	0|0	1|1	0|0	0|1	1|1	0|1	0|0	0|0	0|0	0|0	1|1	0|0	1|1	1|1	1|1	1|0	0|0	1|1	0|0	0|0
X	88464640	X:88464640	92	0.182708	0.282233	C	T	IKBKG		1|1	1|1	0|1	1|1	1|1	1|0	0|0	0|0	1|1	1|1	1|1	1|1	0|0	1|1	1|1	1|1	1|1	1|1	1|1	1|1	0|0	1|1	0|0	0|1	1|1	0|1	0|0	0|0	0|0	0|0	1|1	0|0	1|1	1|1	1|1	1|0	0|0	1|1	0|0	0|0
X	88468135	X:88468135	92	0.182708	0.282233	G	A	G6PD	1	1|1	1|1	0|1	1|1	1|1	1|0	0|0	0|0	1|1	1|1	1|1	1|1	0|0	1|1	1|1	1|1	1|1	1|1	1|1	1|1	0|0	1|1	0|0	0|1	1|1	0|1	0|0	0|0	0|0	0|0	1|1	0|0	1|1	1|1	1|1	1|0	0|0	1|1	0|0	0|0
X	88468713	X:88468713	92	0.162952	0.251333	A	G	G6PD	1	1|1	1|1	0|1	1|1	1|1	0|0	0|0	0|0	1|1	1|1	1|1	1|1	0|0	1|1	1|1	1|1	1|1	1|1	1|1	1|1	0|0	1|1	0|0	0|1	1|1	0|1	0|0	0|0	0|0	0|0	1|1	0|0	1|1	1|1	1|1	1|0	0|0	1|1	0|0	0|0
X	88470707	X:88470707	92	0.162952	0.251333	T	C	G6PD	1	1|1	1|1	0|1	1|1	1|1	0|0	0|0	0|0	1|1	1|1	1|1	1|1	0|0	1|1	1|1	1|1	1|1	1|1	1|1	1|1	0|0	1|1	0|0	0|1	1|1	0|1	0|0	0|0	0|0	0|0	1|1	0|0	1|1	1|1	1|1	1|0	0|0	1|1	0|0	0|0
X	88471712	X:88471712	92	0.200977	0.308187	T	C	IKBKG		1|1	1|1	0|1	1|1	1|1	1|0	0|0	0|0	1|1	1|1	1|1	1|1	0|0	1|1	1|1	1|1	1|1	1|1	1|1	1|1	0|0	1|1	0|0	0|1	1|1	0|1	0|0	0|0	0|0	0|0	1|1	0|0	1|1	1|1	1|1	0|0	0|0	1|1	0|0	0|0
X	88476577	X:88476577	92	0.1654	0.256956	C	A	G6PD	1	1|1	1|1	0|1	1|1	1|1	1|0	0|0	0|0	1|1	1|1	1|1	1|1	0|0	1|1	1|1	1|1	1|1	1|1	1|1	1|1	0|0	1|1	0|0	0|1	1|1	0|1	0|0	0|0	0|0	0|0	1|1	0|0	1|1	1|1	1|1	1|0	0|0	1|1	0|0	0|0
X	88483375	X:88483375	92	0.146467	0.226447	C	T	G6PD	1	1|1	1|1	0|1	1|1	1|1	0|0	0|0	0|0	1|1	1|1	1|1	1|1	0|0	1|1	1|1	1|1	1|1	1|1	1|1	1|1	0|0	1|1	0|0	0|1	1|1	0|1	0|0	0|0	0|0	0|0	1|1	0|0	1|1	1|1	1|1	1|0	0|0	1|1	0|0	0|0
X	88483613	X:88483613	92	0.1654	0.256956	T	C	G6PD	1	1|1	1|1	0|1	1|1	1|1	1|0	0|0	0|0	1|1	1|1	1|1	1|1	0|0	1|1	1|1	1|1	1|1	1|1	1|1	1|1	0|0	1|1	0|0	0|1	1|1	0|1	0|0	0|0	0|0	0|0	1|1	0|0	1|1	1|1	1|1	1|0	0|0	1|1	0|0	0|0
X	88498241	X:88498241	92	0.180415	0.277004	C	A	G6PD	1	1|1	1|1	0|0	1|1	1|1	1|0	0|0	0|0	1|1	1|1	0|0	1|1	0|0	1|1	1|1	1|1	1|1	1|1	1|1	1|1	1|1	1|1	0|0	0|0	0|0	0|1	0|0	0|0	0|0	0|0	1|1	0|0	1|1	1|1	1|1	1|0	0|0	1|1	0|0	0|0
X	88498807	X:88498807	92	0.149017	0.232398	T	C	SLC10A3		1|1	1|1	0|1	1|1	1|1	1|0	0|0	0|0	1|1	1|1	0|0	1|1	0|0	1|1	1|1	1|1	1|1	1|1	1|1	1|1	1|1	1|1	0|0	0|1	0|1	0|1	0|0	0|0	0|0	0|0	1|1	0|0	1|1	1|1	1|1	1|0	0|0	1|1	0|0	0|0
X	88499355	X:88499355	92	0.162952	0.249541	G	A	SLC10A3		1|1	1|1	0|0	1|1	1|1	1|0	0|0	0|0	1|1	1|1	0|0	1|1	0|0	1|1	1|1	1|1	1|1	1|1	1|1	1|1	1|1	1|1	0|0	0|0	0|0	0|1	0|0	0|0	0|0	0|0	1|1	0|0	1|1	1|1	1|1	0|0	0|0	1|1	0|0	0|0
X	88507769	X:88507769	92	0.172578	0.268124	T	C	SLC10A3		1|1	1|1	0|1	1|1	1|1	1|0	0|0	1|1	1|1	1|1	0|0	1|1	0|0	1|1	1|1	1|1	1|1	1|1	1|1	1|1	1|1	1|1	0|0	0|1	0|1	0|1	0|0	0|0	0|0	0|0	1|1	0|0	1|1	1|1	1|1	1|0	0|0	1|1	0|0	0|0
X	88515246	X:88515246	92	0.172578	0.268124	C	A	ENSOARG00020018798		1|1	1|1	0|1	1|1	1|1	1|0	0|0	1|1	1|1	1|1	0|0	1|1	0|0	1|1	1|1	1|1	1|1	1|1	1|1	1|1	1|1	1|1	0|0	0|1	0|1	0|1	0|0	0|0	0|0	0|0	1|1	0|0	1|1	1|1	1|1	1|0	0|0	1|1	0|0	0|0
X	88520174	X:88520174	92	0.172578	0.268124	C	T	ENSOARG00020018798		1|1	1|1	0|1	1|1	1|1	1|0	0|0	1|1	1|1	1|1	0|0	1|1	0|0	1|1	1|1	1|1	1|1	1|1	1|1	1|1	1|1	1|1	0|0	0|1	0|1	0|1	0|0	0|0	0|0	0|0	1|1	0|0	1|1	1|1	1|1	1|0	0|0	1|1	0|0	0|0
[truncated: 5 more columns]
