# Supplementary material for: RNA-Seq based selection signature analysis for identifying genomic footprints associated with the fat-tail phenotype in sheep
Source: Front Vet Sci. 2024 Sep 30;11:1415027. doi: 10.3389/fvets.2024.1415027 (PMC11471730; doi:10.3389/fvets.2024.1415027)
Supplement: Supplementary file 5 [file Table_4.XLSX]

## Sheet: Sheet1
Supplementary Table S5. List of the significant GO terms (biological processes) related to the genes in selection signatures. Overlap indicates how many genes are related to the term from all the genes of the gnome that are associated with this term.
Term	Overlap	P-value	Adjusted P-value (FDR)	Odds Ratio	Combined Score	Genes
Sprouting Angiogenesis (GO:0002040)	4/52	7.71008e-05	0.0278334	19.9448	188.885	CCBE1;ADGRA2;PARVA;VEGFD
Fatty Acid Oxidation (GO:0019395)	4/52	7.71008e-05	0.0278334	19.9448	188.885	BDH2;ECHS1;AUH;CYP4V2
Positive Regulation Of Mitotic Cell Cycle Phase Transition (GO:1901992)	4/63	0.00016358	0.0389202	16.2173	141.386	ANKRD17;DDX3X;ESPL1;RRM2B
Cell Surface Receptor Signaling Pathway Involved In Cell-Cell Signaling (GO:1905114)	3/27	0.000215625	0.0389202	29.5967	249.855	BMP2;DDX3X;WLS
Positive Regulation Of G1/S Transition Of Mitotic Cell Cycle (GO:1900087)	3/31	0.000327225	0.0472512	25.3635	203.539	ANKRD17;MTBP;DDX3X
